# Supplementary material for: Triaqua­(cyclo­hex-4-ene-1,2-dicarboxyl­ato-κO 1)(1,10-phenanthroline-κ2 N,N′)cobalt(II)
Source: Acta Crystallogr Sect E Struct Rep Online. 2012 Oct 20;68(Pt 11):m1375–6. doi: 10.1107/S160053681204024X (PMC3515127; doi:10.1107/S160053681204024X)
Supplement: Supplementary file 1 [file e-68-m1375-sup1.cif]

##############################################################################
#                                                                            #
# This CIF contains the data in a paper accepted for publication in          #
# Acta Crystallographica Section E. It conforms to the requirements of       #
# Notes for Authors for Acta Crystallographica Section E, and has been       #
# peer reviewed under the auspices of the IUCr Commission on Journals.       #
#                                                                            #
# Full details of the Crystallographic Information File format               #
# are given in the paper "The Crystallographic Information File (CIF):       #
# a New Standard Archive File for Crystallography" by S. R. Hall, F. H.      #
# Allen and I. D. Brown [Acta Cryst. (1991), A47, 655-685].                  #
#                                                                            #
# The current version of the core CIF dictionary is obtainable from          #
# ftp://ftp.iucr.org/pub/cif_core.dic.                                       #
#                                                                            #
# Software is freely available for graphical display of the structure(s)     #
# in this CIF. For information consult the CIF software page                 #
# http://www.iucr.org/resources/cif/software.                                #
#                                                                            #
# This file may be used for bona fide research purposes within the           #
# scientific community so long as proper attribution is given to the journal # 
# article from which it was obtained.                                        #
#                                                                            #
##############################################################################
data_global
_audit_creation_method     SHELXL-97
_journal_date_recd_electronic     2012-09-06
_journal_date_accepted     2012-09-22
_journal_name_full     'Acta Crystallographica, Section E'
_journal_year     2012
_journal_volume     68
_journal_issue     11
_journal_page_first     m1375
_journal_page_last     m1376
_journal_paper_category     QM
_journal_paper_doi     10.1107/S160053681204024X
_journal_coeditor_code     ZQ2181
_publ_contact_author_name
;
Jiang, Yi-Min
;
_publ_contact_author_address
;College of Chemistry and Chemical Engineering
Guangxi Normal University
Guilin, Guangxi 541004
People's Republic of China
;
_publ_contact_author_email     huangfp2006@163.com
_publ_contact_author_fax     ?
_publ_contact_author_phone     ?
_publ_section_title
;\
Triaqua(cyclohex-4-ene-1,2-dicarboxylato-\k<i>O</i>^1^)(1,10-phenanthroline-\
\k^2^<i>N</i>,<i>N</i>')cobalt(II)
;
loop_
    _publ_author_name
    _publ_author_footnote
    _publ_author_address
    'Li, Hai-Ye' .
;
College of Chemistry and Chemical Engineering
Guangxi Normal University
Guilin, Guangxi 541004
People's Republic of China
;
    'Wang, Cheng' .
;
College of Chemistry and Chemical Engineering
Guangxi Normal University
Guilin, Guangxi 541004
People's Republic of China
;
    'Huang, Fu-Ping' .
;
College of Chemistry and Chemical Engineering
Guangxi Normal University
Guilin, Guangxi 541004
People's Republic of China
;
    'Jiang, Yi-Min' .
;
College of Chemistry and Chemical Engineering
Guangxi Normal University
Guilin, Guangxi 541004
People's Republic of China
;
data_I
_audit_creation_method     SHELXL-97
_chemical_name_systematic
;
Triaqua(cyclohex-4-ene-1,2-dicarboxylato-\k<i>O</i>^1^)(1,10-phenanthroline-
\k^2^<i>N</i>,<i>N</i>')cobalt(II)
;
_chemical_name_common     ?
_chemical_formula_moiety     'C20 H22 Co N2 O7'
_chemical_formula_sum     'C20 H22 Co N2 O7'
_chemical_formula_iupac     '[Co (C8 H8 O4) (C12 H8 N2) (H2 O)3]'
_chemical_formula_weight     461.33
_chemical_melting_point     ?
_symmetry_cell_setting     monoclinic
_symmetry_space_group_name_H-M     'P 21/c'
_symmetry_space_group_name_Hall     '-P 2ybc'
loop_
    _symmetry_equiv_pos_as_xyz
    'x, y, z'
    '-x, y+1/2, -z+1/2'
    '-x, -y, -z'
    'x, -y-1/2, z-1/2'
_cell_length_a     8.1730(16)
_cell_length_b     20.210(4)
_cell_length_c     12.068(2)
_cell_angle_alpha     90.00
_cell_angle_beta     91.44(3)
_cell_angle_gamma     90.00
_cell_volume     1992.7(7)
_cell_formula_units_Z     4
_cell_measurement_reflns_used     2567
_cell_measurement_theta_min     1.5
_cell_measurement_theta_max     25.3
_cell_measurement_temperature     293(2)
_exptl_crystal_description     block
_exptl_crystal_colour     red
_exptl_crystal_size_max     0.40
_exptl_crystal_size_mid     0.20
_exptl_crystal_size_min     0.08
_exptl_crystal_density_diffrn     1.538
_exptl_crystal_density_meas     ?
_exptl_crystal_density_method     'not measured'
_exptl_crystal_F_000     956
_exptl_absorpt_coefficient_mu     0.907
_exptl_absorpt_correction_type     multi-scan
_exptl_absorpt_process_details     '(SADABS; Sheldrick, 1996)'
_exptl_absorpt_correction_T_min     0.801
_exptl_absorpt_correction_T_max     0.945
_exptl_special_details     ?
_diffrn_ambient_temperature     293(2)
_diffrn_radiation_type     MoK\a
_diffrn_radiation_wavelength     0.71073
_diffrn_radiation_source     'fine-focus sealed tube'
_diffrn_radiation_monochromator     graphite
_diffrn_measurement_device_type     'Bruker SMART CCD area-detector'
_diffrn_measurement_method     'phi and omega scans'
_diffrn_detector_area_resol_mean     ?
_diffrn_reflns_number     15996
_diffrn_reflns_av_R_equivalents     0.0731
_diffrn_reflns_av_sigmaI/netI     0.0585
_diffrn_reflns_theta_min     3.14
_diffrn_reflns_theta_max     25.25
_diffrn_reflns_theta_full     25.25
_diffrn_measured_fraction_theta_max     0.998
_diffrn_measured_fraction_theta_full     0.998
_diffrn_reflns_limit_h_min     -9
_diffrn_reflns_limit_h_max     9
_diffrn_reflns_limit_k_min     -24
_diffrn_reflns_limit_k_max     24
_diffrn_reflns_limit_l_min     -14
_diffrn_reflns_limit_l_max     14
_diffrn_standards_number     2
_diffrn_standards_interval_count     150
_diffrn_standards_interval_time     ?
_diffrn_standards_decay_%     ?
_refine_special_details
;
Refinement of <i>F</i>^2^ against ALL reflections. The weighted <i>R</i>-factor
<i>wR</i> and goodness of fit <i>S</i> are based on <i>F</i>^2^, conventional
<i>R</i>-factors <i>R</i> are based on <i>F</i>, with <i>F</i> set to zero for
negative <i>F</i>^2^. The threshold expression of <i>F</i>^2^ >
\s(<i>F</i>^2^) is used only for calculating <i>R</i>-factors(gt) <i>etc</i>.
and is not relevant to the choice of reflections for refinement.
<i>R</i>-factors based on <i>F</i>^2^ are statistically about twice as large
as those based on <i>F</i>, and <i>R</i>- factors based on ALL data will be
even larger.
;
_reflns_number_total     3606
_reflns_number_gt     2982
_reflns_threshold_expression     I>2sigma(I)
_refine_ls_structure_factor_coef     Fsqd
_refine_ls_matrix_type     full
_refine_ls_R_factor_all     0.0837
_refine_ls_R_factor_gt     0.0606
_refine_ls_wR_factor_gt     0.1113
_refine_ls_wR_factor_ref     0.1215
_refine_ls_goodness_of_fit_ref     0.994
_refine_ls_restrained_S_all     0.993
_refine_ls_number_reflns     3606
_refine_ls_number_parameters     295
_refine_ls_number_restraints     9
_refine_ls_hydrogen_treatment     mixed
_refine_ls_weighting_scheme     calc
_refine_ls_weighting_details
                 'w=1/[\s^2^(Fo^2^)+(0.0338P)^2^+5.0P] where P=(Fo^2^+2Fc^2^)/3'
_atom_sites_solution_hydrogens     geom
_atom_sites_solution_primary     direct
_atom_sites_solution_secondary     difmap
_refine_ls_shift/su_max     0.000
_refine_ls_shift/su_mean     0.000
_refine_diff_density_max     0.282
_refine_diff_density_min     -0.338
_refine_ls_extinction_method     none
_refine_ls_extinction_coef     ?
loop_
    _atom_type_symbol
    _atom_type_description
    _atom_type_scat_dispersion_real
    _atom_type_scat_dispersion_imag
    _atom_type_scat_source
    'C' 'C' 0.0033 0.0016
                         'International Tables Vol C Tables 4.2.6.8 and 6.1.1.4'
    'H' 'H' 0.0000 0.0000
                         'International Tables Vol C Tables 4.2.6.8 and 6.1.1.4'
    'N' 'N' 0.0061 0.0033
                         'International Tables Vol C Tables 4.2.6.8 and 6.1.1.4'
    'O' 'O' 0.0106 0.0060
                         'International Tables Vol C Tables 4.2.6.8 and 6.1.1.4'
    'Co' 'Co' 0.3494 0.9721
                         'International Tables Vol C Tables 4.2.6.8 and 6.1.1.4'
_computing_data_collection     'SMART (Bruker, 1998)'
_computing_cell_refinement     'SAINT (Bruker, 1998)'
_computing_data_reduction     'SAINT (Bruker, 1998)'
_computing_structure_solution     'SHELXS97 (Sheldrick, 2008)'
_computing_structure_refinement     'SHELXL97 (Sheldrick, 2008)'
_computing_molecular_graphics     'SHELXTL (Sheldrick, 2008)'
_computing_publication_material     'SHELXTL (Sheldrick, 2008)'
loop_
    _atom_site_type_symbol
    _atom_site_label
    _atom_site_fract_x
    _atom_site_fract_y
    _atom_site_fract_z
    _atom_site_U_iso_or_equiv
    _atom_site_adp_type
    _atom_site_calc_flag
    _atom_site_refinement_flags
    _atom_site_occupancy
    _atom_site_symmetry_multiplicity
    _atom_site_disorder_assembly
    _atom_site_disorder_group
    Co Co1 0.23393(6) 0.53534(3) 0.19466(4) 0.02844(17) Uani d . 1 1 . .
    C C1 0.3182(5) 0.67605(19) 0.1389(3) 0.0319(9) Uani d . 1 1 . .
    C C2 0.4497(5) 0.71600(19) 0.0814(3) 0.0327(9) Uani d . 1 1 . .
    H H2A 0.4249 0.7143 0.0016 0.039 Uiso calc R 1 1 . .
    C C3 0.4475(6) 0.7890(2) 0.1160(4) 0.0463(12) Uani d . 1 1 . .
    H H3A 0.5051 0.8151 0.0620 0.056 Uiso calc R 1 1 . .
    H H3B 0.3352 0.8045 0.1169 0.056 Uiso calc R 1 1 . .
    C C4 0.5250(6) 0.7988(2) 0.2267(5) 0.0567(14) Uani d . 1 1 . .
    H H4A 0.5006 0.8372 0.2655 0.068 Uiso calc R 1 1 . .
    C C5 0.6267(6) 0.7561(3) 0.2732(4) 0.0545(14) Uani d . 1 1 . .
    H H5C 0.6676 0.7657 0.3440 0.065 Uiso calc R 1 1 . .
    C C6 0.6815(5) 0.6932(2) 0.2206(4) 0.0400(11) Uani d . 1 1 . .
    H H6C 0.6419 0.6560 0.2632 0.048 Uiso calc R 1 1 . .
    H H6D 0.8001 0.6916 0.2228 0.048 Uiso calc R 1 1 . .
    C C7 0.6202(5) 0.68620(19) 0.1002(3) 0.0319(9) Uani d . 1 1 . .
    H H7C 0.6947 0.7123 0.0553 0.038 Uiso calc R 1 1 . .
    C C8 0.6262(5) 0.61588(19) 0.0556(3) 0.0305(9) Uani d . 1 1 . .
    C C9 0.3023(5) 0.5544(2) 0.4478(3) 0.0387(10) Uani d . 1 1 . .
    H H9A 0.3474 0.5952 0.4298 0.046 Uiso calc R 1 1 . .
    C C10 0.3035(6) 0.5346(2) 0.5592(4) 0.0460(12) Uani d . 1 1 . .
    H H10A 0.3491 0.5619 0.6138 0.055 Uiso calc R 1 1 . .
    C C11 0.2385(6) 0.4760(2) 0.5869(4) 0.0446(12) Uani d . 1 1 . .
    H H11A 0.2392 0.4628 0.6608 0.054 Uiso calc R 1 1 . .
    C C12 0.1695(5) 0.4345(2) 0.5047(3) 0.0369(10) Uani d . 1 1 . .
    C C13 0.0959(6) 0.3723(2) 0.5252(4) 0.0446(11) Uani d . 1 1 . .
    H H13A 0.0915 0.3568 0.5976 0.054 Uiso calc R 1 1 . .
    C C14 0.0322(6) 0.3351(2) 0.4419(4) 0.0457(12) Uani d . 1 1 . .
    H H14A -0.0140 0.2942 0.4577 0.055 Uiso calc R 1 1 . .
    C C15 0.0348(5) 0.3577(2) 0.3300(3) 0.0359(10) Uani d . 1 1 . .
    C C16 -0.0345(5) 0.3215(2) 0.2400(4) 0.0426(11) Uani d . 1 1 . .
    H H16A -0.0839 0.2807 0.2518 0.051 Uiso calc R 1 1 . .
    C C17 -0.0280(5) 0.3472(2) 0.1365(4) 0.0429(11) Uani d . 1 1 . .
    H H17A -0.0732 0.3242 0.0764 0.051 Uiso calc R 1 1 . .
    C C18 0.0467(5) 0.4080(2) 0.1210(3) 0.0357(10) Uani d . 1 1 . .
    H H18A 0.0505 0.4246 0.0493 0.043 Uiso calc R 1 1 . .
    C C19 0.1057(5) 0.41830(19) 0.3069(3) 0.0295(9) Uani d . 1 1 . .
    C C20 0.1743(5) 0.4581(2) 0.3947(3) 0.0306(9) Uani d . 1 1 . .
    N N1 0.2392(4) 0.51715(16) 0.3679(3) 0.0312(8) Uani d . 1 1 . .
    N N2 0.1127(4) 0.44351(16) 0.2022(3) 0.0295(8) Uani d . 1 1 . .
    O O1 0.3622(3) 0.62360(13) 0.1889(2) 0.0315(6) Uani d . 1 1 . .
    O O2 0.1735(3) 0.69566(14) 0.1286(3) 0.0439(8) Uani d . 1 1 . .
    O O3 0.5410(3) 0.60345(14) -0.0292(2) 0.0382(7) Uani d . 1 1 . .
    O O4 0.7164(3) 0.57339(13) 0.1038(2) 0.0356(7) Uani d . 1 1 . .
    O O5 0.4681(4) 0.48671(15) 0.1938(2) 0.0349(7) Uani d D 1 1 . .
    O O6 0.2453(4) 0.53756(15) 0.0198(2) 0.0334(7) Uani d D 1 1 . .
    O O7 0.0207(4) 0.59085(15) 0.1985(3) 0.0378(7) Uani d D 1 1 . .
    H H5A 0.465(6) 0.4552(16) 0.147(3) 0.062(17) Uiso d D 1 1 . .
    H H6A 0.258(5) 0.5009(13) -0.015(4) 0.061(17) Uiso d D 1 1 . .
    H H7A 0.054(5) 0.6283(14) 0.174(4) 0.052(15) Uiso d D 1 1 . .
    H H5B 0.538(5) 0.5151(17) 0.172(4) 0.059(17) Uiso d D 1 1 . .
    H H6B 0.324(4) 0.5630(16) 0.000(4) 0.054(16) Uiso d D 1 1 . .
    H H7B -0.077(3) 0.584(2) 0.172(4) 0.059(16) Uiso d D 1 1 . .
loop_
    _atom_site_aniso_label
    _atom_site_aniso_U_11
    _atom_site_aniso_U_22
    _atom_site_aniso_U_33
    _atom_site_aniso_U_12
    _atom_site_aniso_U_13
    _atom_site_aniso_U_23
    Co1 0.0293(3) 0.0295(3) 0.0264(3) -0.0004(2) 0.0010(2) 0.0015(2)
    C1 0.037(3) 0.025(2) 0.033(2) 0.0006(18) 0.0004(18) -0.0067(18)
    C2 0.039(2) 0.028(2) 0.031(2) 0.0023(18) 0.0014(18) 0.0018(18)
    C3 0.044(3) 0.027(2) 0.069(3) 0.001(2) 0.008(2) 0.004(2)
    C4 0.053(3) 0.038(3) 0.080(4) 0.002(2) 0.005(3) -0.028(3)
    C5 0.055(3) 0.058(3) 0.050(3) -0.009(3) -0.001(2) -0.030(3)
    C6 0.039(3) 0.040(3) 0.040(3) -0.005(2) -0.005(2) -0.008(2)
    C7 0.031(2) 0.031(2) 0.034(2) -0.0034(18) 0.0025(18) 0.0011(18)
    C8 0.028(2) 0.030(2) 0.034(2) -0.0042(18) 0.0074(18) -0.0021(18)
    C9 0.045(3) 0.038(2) 0.033(2) -0.005(2) 0.000(2) -0.0021(19)
    C10 0.059(3) 0.047(3) 0.032(2) -0.002(2) -0.010(2) -0.010(2)
    C11 0.057(3) 0.050(3) 0.027(2) 0.002(2) -0.003(2) 0.001(2)
    C12 0.039(3) 0.042(3) 0.030(2) 0.002(2) 0.0023(19) 0.0049(19)
    C13 0.054(3) 0.050(3) 0.030(2) -0.004(2) -0.001(2) 0.011(2)
    C14 0.054(3) 0.043(3) 0.040(3) -0.009(2) 0.002(2) 0.011(2)
    C15 0.035(2) 0.038(2) 0.035(2) -0.0007(19) -0.0006(19) 0.0013(19)
    C16 0.040(3) 0.037(3) 0.051(3) -0.011(2) -0.001(2) 0.002(2)
    C17 0.043(3) 0.049(3) 0.036(3) -0.012(2) -0.005(2) -0.004(2)
    C18 0.038(2) 0.043(3) 0.026(2) -0.003(2) -0.0022(18) -0.0007(19)
    C19 0.027(2) 0.033(2) 0.028(2) -0.0013(17) 0.0009(17) 0.0007(17)
    C20 0.030(2) 0.035(2) 0.026(2) 0.0045(18) 0.0017(17) 0.0014(18)
    N1 0.033(2) 0.0333(19) 0.0272(19) 0.0009(15) 0.0018(15) -0.0008(15)
    N2 0.0291(18) 0.0335(19) 0.0261(18) -0.0026(15) 0.0024(14) -0.0007(14)
    O1 0.0310(15) 0.0284(15) 0.0349(16) -0.0012(12) -0.0008(12) 0.0018(12)
    O2 0.0292(17) 0.0342(17) 0.068(2) 0.0063(13) -0.0034(15) 0.0008(15)
    O3 0.0409(17) 0.0386(17) 0.0349(17) 0.0004(13) -0.0023(14) -0.0103(13)
    O4 0.0337(16) 0.0298(16) 0.0432(18) 0.0029(13) -0.0031(13) -0.0023(13)
    O5 0.0360(18) 0.0356(17) 0.0329(17) 0.0033(14) 0.0010(13) -0.0023(14)
    O6 0.0376(18) 0.0334(17) 0.0293(16) -0.0010(14) 0.0023(12) -0.0015(14)
    O7 0.0280(17) 0.0381(19) 0.0474(19) 0.0029(14) 0.0000(14) 0.0003(15)
_geom_special_details
;
All e.s.d.'s (except the e.s.d. in the dihedral angle between two l.s. planes)
are estimated using the full covariance matrix. The cell e.s.d.'s are taken
into account individually in the estimation of e.s.d.'s in distances, angles
and torsion angles; correlations between e.s.d.'s in cell parameters are only
used when they are defined by crystal symmetry. An approximate (isotropic)
treatment of cell e.s.d.'s is used for estimating e.s.d.'s involving l.s.
planes.
;
loop_
    _geom_bond_atom_site_label_1
    _geom_bond_atom_site_label_2
    _geom_bond_site_symmetry_2
    _geom_bond_distance
    _geom_bond_publ_flag
    Co1 O1 . 2.071(3) ?
    Co1 O7 . 2.074(3) ?
    Co1 N2 . 2.107(3) ?
    Co1 O6 . 2.115(3) ?
    Co1 N1 . 2.122(3) ?
    Co1 O5 . 2.152(3) ?
    C1 O2 . 1.250(5) ?
    C1 O1 . 1.268(5) ?
    C1 C2 . 1.525(6) ?
    C2 C7 . 1.530(6) ?
    C2 C3 . 1.533(6) ?
    C2 H2A . 0.9800 ?
    C3 C4 . 1.477(7) ?
    C3 H3A . 0.9700 ?
    C3 H3B . 0.9700 ?
    C4 C5 . 1.315(7) ?
    C4 H4A . 0.9300 ?
    C5 C6 . 1.494(6) ?
    C5 H5C . 0.9300 ?
    C6 C7 . 1.531(6) ?
    C6 H6C . 0.9700 ?
    C6 H6D . 0.9700 ?
    C7 C8 . 1.521(5) ?
    C7 H7C . 0.9800 ?
    C8 O3 . 1.250(5) ?
    C8 O4 . 1.264(5) ?
    C9 N1 . 1.319(5) ?
    C9 C10 . 1.403(6) ?
    C9 H9A . 0.9300 ?
    C10 C11 . 1.345(6) ?
    C10 H10A . 0.9300 ?
    C11 C12 . 1.407(6) ?
    C11 H11A . 0.9300 ?
    C12 C20 . 1.412(5) ?
    C12 C13 . 1.418(6) ?
    C13 C14 . 1.348(6) ?
    C13 H13A . 0.9300 ?
    C14 C15 . 1.427(6) ?
    C14 H14A . 0.9300 ?
    C15 C19 . 1.387(6) ?
    C15 C16 . 1.415(6) ?
    C16 C17 . 1.355(6) ?
    C16 H16A . 0.9300 ?
    C17 C18 . 1.386(6) ?
    C17 H17A . 0.9300 ?
    C18 N2 . 1.319(5) ?
    C18 H18A . 0.9300 ?
    C19 N2 . 1.364(5) ?
    C19 C20 . 1.433(5) ?
    C20 N1 . 1.349(5) ?
    O5 H5A . 0.852(19) ?
    O5 H5B . 0.854(19) ?
    O6 H6A . 0.860(19) ?
    O6 H6B . 0.859(19) ?
    O7 H7A . 0.859(18) ?
    O7 H7B . 0.858(19) ?
loop_
    _geom_angle_atom_site_label_1
    _geom_angle_atom_site_label_2
    _geom_angle_atom_site_label_3
    _geom_angle_site_symmetry_1
    _geom_angle_site_symmetry_3
    _geom_angle
    _geom_angle_publ_flag
    O1 Co1 O7 . . 87.78(12) ?
    O1 Co1 N2 . . 177.61(12) ?
    O7 Co1 N2 . . 94.53(13) ?
    O1 Co1 O6 . . 85.03(11) ?
    O7 Co1 O6 . . 93.97(12) ?
    N2 Co1 O6 . . 95.43(12) ?
    O1 Co1 N1 . . 100.63(12) ?
    O7 Co1 N1 . . 93.88(12) ?
    N2 Co1 N1 . . 78.61(12) ?
    O6 Co1 N1 . . 170.49(12) ?
    O1 Co1 O5 . . 86.69(11) ?
    O7 Co1 O5 . . 174.34(13) ?
    N2 Co1 O5 . . 90.99(12) ?
    O6 Co1 O5 . . 86.76(11) ?
    N1 Co1 O5 . . 85.96(12) ?
    O2 C1 O1 . . 124.7(4) ?
    O2 C1 C2 . . 117.6(4) ?
    O1 C1 C2 . . 117.7(4) ?
    C1 C2 C7 . . 112.0(3) ?
    C1 C2 C3 . . 111.9(3) ?
    C7 C2 C3 . . 110.8(3) ?
    C1 C2 H2A . . 107.3 ?
    C7 C2 H2A . . 107.3 ?
    C3 C2 H2A . . 107.3 ?
    C4 C3 C2 . . 111.6(4) ?
    C4 C3 H3A . . 109.3 ?
    C2 C3 H3A . . 109.3 ?
    C4 C3 H3B . . 109.3 ?
    C2 C3 H3B . . 109.3 ?
    H3A C3 H3B . . 108.0 ?
    C5 C4 C3 . . 123.3(4) ?
    C5 C4 H4A . . 118.3 ?
    C3 C4 H4A . . 118.3 ?
    C4 C5 C6 . . 124.8(5) ?
    C4 C5 H5C . . 117.6 ?
    C6 C5 H5C . . 117.6 ?
    C5 C6 C7 . . 112.8(4) ?
    C5 C6 H6C . . 109.0 ?
    C7 C6 H6C . . 109.0 ?
    C5 C6 H6D . . 109.0 ?
    C7 C6 H6D . . 109.0 ?
    H6C C6 H6D . . 107.8 ?
    C8 C7 C2 . . 110.7(3) ?
    C8 C7 C6 . . 114.2(3) ?
    C2 C7 C6 . . 112.3(3) ?
    C8 C7 H7C . . 106.4 ?
    C2 C7 H7C . . 106.4 ?
    C6 C7 H7C . . 106.4 ?
    O3 C8 O4 . . 123.2(4) ?
    O3 C8 C7 . . 117.1(4) ?
    O4 C8 C7 . . 119.7(4) ?
    N1 C9 C10 . . 122.1(4) ?
    N1 C9 H9A . . 119.0 ?
    C10 C9 H9A . . 119.0 ?
    C11 C10 C9 . . 119.8(4) ?
    C11 C10 H10A . . 120.1 ?
    C9 C10 H10A . . 120.1 ?
    C10 C11 C12 . . 120.3(4) ?
    C10 C11 H11A . . 119.9 ?
    C12 C11 H11A . . 119.9 ?
    C11 C12 C20 . . 116.2(4) ?
    C11 C12 C13 . . 124.7(4) ?
    C20 C12 C13 . . 119.0(4) ?
    C14 C13 C12 . . 121.4(4) ?
    C14 C13 H13A . . 119.3 ?
    C12 C13 H13A . . 119.3 ?
    C13 C14 C15 . . 120.9(4) ?
    C13 C14 H14A . . 119.6 ?
    C15 C14 H14A . . 119.6 ?
    C19 C15 C16 . . 117.6(4) ?
    C19 C15 C14 . . 119.3(4) ?
    C16 C15 C14 . . 123.1(4) ?
    C17 C16 C15 . . 119.0(4) ?
    C17 C16 H16A . . 120.5 ?
    C15 C16 H16A . . 120.5 ?
    C16 C17 C18 . . 119.4(4) ?
    C16 C17 H17A . . 120.3 ?
    C18 C17 H17A . . 120.3 ?
    N2 C18 C17 . . 123.8(4) ?
    N2 C18 H18A . . 118.1 ?
    C17 C18 H18A . . 118.1 ?
    N2 C19 C15 . . 122.9(4) ?
    N2 C19 C20 . . 116.8(3) ?
    C15 C19 C20 . . 120.3(4) ?
    N1 C20 C12 . . 123.0(4) ?
    N1 C20 C19 . . 117.9(3) ?
    C12 C20 C19 . . 119.1(4) ?
    C9 N1 C20 . . 118.6(3) ?
    C9 N1 Co1 . . 128.3(3) ?
    C20 N1 Co1 . . 113.0(3) ?
    C18 N2 C19 . . 117.3(3) ?
    C18 N2 Co1 . . 129.1(3) ?
    C19 N2 Co1 . . 113.6(2) ?
    C1 O1 Co1 . . 126.8(2) ?
    Co1 O5 H5A . . 109(3) ?
    Co1 O5 H5B . . 107(3) ?
    H5A O5 H5B . . 108(3) ?
    Co1 O6 H6A . . 119(3) ?
    Co1 O6 H6B . . 110(3) ?
    H6A O6 H6B . . 107(3) ?
    Co1 O7 H7A . . 101(3) ?
    Co1 O7 H7B . . 133(3) ?
    H7A O7 H7B . . 108(3) ?
loop_
    _geom_torsion_atom_site_label_1
    _geom_torsion_atom_site_label_2
    _geom_torsion_atom_site_label_3
    _geom_torsion_atom_site_label_4
    _geom_torsion_site_symmetry_1
    _geom_torsion_site_symmetry_2
    _geom_torsion_site_symmetry_3
    _geom_torsion_site_symmetry_4
    _geom_torsion
    _geom_torsion_publ_flag
    O2 C1 C2 C7 . . . . -179.6(3) ?
    O1 C1 C2 C7 . . . . -3.0(5) ?
    O2 C1 C2 C3 . . . . 55.3(5) ?
    O1 C1 C2 C3 . . . . -128.1(4) ?
    C1 C2 C3 C4 . . . . 77.6(5) ?
    C7 C2 C3 C4 . . . . -48.1(5) ?
    C2 C3 C4 C5 . . . . 20.1(7) ?
    C3 C4 C5 C6 . . . . 1.7(9) ?
    C4 C5 C6 C7 . . . . 5.8(7) ?
    C1 C2 C7 C8 . . . . 59.8(4) ?
    C3 C2 C7 C8 . . . . -174.5(3) ?
    C1 C2 C7 C6 . . . . -69.1(4) ?
    C3 C2 C7 C6 . . . . 56.6(5) ?
    C5 C6 C7 C8 . . . . -161.8(4) ?
    C5 C6 C7 C2 . . . . -34.8(5) ?
    C2 C7 C8 O3 . . . . 34.0(5) ?
    C6 C7 C8 O3 . . . . 161.9(4) ?
    C2 C7 C8 O4 . . . . -146.7(4) ?
    C6 C7 C8 O4 . . . . -18.9(5) ?
    N1 C9 C10 C11 . . . . -0.2(7) ?
    C9 C10 C11 C12 . . . . 0.1(7) ?
    C10 C11 C12 C20 . . . . 0.3(7) ?
    C10 C11 C12 C13 . . . . -179.0(5) ?
    C11 C12 C13 C14 . . . . -180.0(5) ?
    C20 C12 C13 C14 . . . . 0.7(7) ?
    C12 C13 C14 C15 . . . . -0.8(7) ?
    C13 C14 C15 C19 . . . . 0.7(7) ?
    C13 C14 C15 C16 . . . . -178.1(4) ?
    C19 C15 C16 C17 . . . . 0.4(6) ?
    C14 C15 C16 C17 . . . . 179.2(4) ?
    C15 C16 C17 C18 . . . . 0.2(7) ?
    C16 C17 C18 N2 . . . . -0.4(7) ?
    C16 C15 C19 N2 . . . . -0.9(6) ?
    C14 C15 C19 N2 . . . . -179.8(4) ?
    C16 C15 C19 C20 . . . . 178.4(4) ?
    C14 C15 C19 C20 . . . . -0.5(6) ?
    C11 C12 C20 N1 . . . . -0.6(6) ?
    C13 C12 C20 N1 . . . . 178.8(4) ?
    C11 C12 C20 C19 . . . . -179.8(4) ?
    C13 C12 C20 C19 . . . . -0.4(6) ?
    N2 C19 C20 N1 . . . . 0.4(5) ?
    C15 C19 C20 N1 . . . . -178.9(4) ?
    N2 C19 C20 C12 . . . . 179.7(3) ?
    C15 C19 C20 C12 . . . . 0.4(6) ?
    C10 C9 N1 C20 . . . . -0.1(6) ?
    C10 C9 N1 Co1 . . . . -177.0(3) ?
    C12 C20 N1 C9 . . . . 0.5(6) ?
    C19 C20 N1 C9 . . . . 179.7(4) ?
    C12 C20 N1 Co1 . . . . 177.9(3) ?
    C19 C20 N1 Co1 . . . . -2.9(4) ?
    O1 Co1 N1 C9 . . . . 2.4(4) ?
    O7 Co1 N1 C9 . . . . -86.0(4) ?
    N2 Co1 N1 C9 . . . . -179.9(4) ?
    O5 Co1 N1 C9 . . . . 88.3(4) ?
    O1 Co1 N1 C20 . . . . -174.6(3) ?
    O7 Co1 N1 C20 . . . . 96.9(3) ?
    N2 Co1 N1 C20 . . . . 3.1(3) ?
    O5 Co1 N1 C20 . . . . -88.7(3) ?
    C17 C18 N2 C19 . . . . -0.1(6) ?
    C17 C18 N2 Co1 . . . . 178.9(3) ?
    C15 C19 N2 C18 . . . . 0.7(6) ?
    C20 C19 N2 C18 . . . . -178.6(4) ?
    C15 C19 N2 Co1 . . . . -178.4(3) ?
    C20 C19 N2 Co1 . . . . 2.3(4) ?
    O7 Co1 N2 C18 . . . . 85.1(4) ?
    O6 Co1 N2 C18 . . . . -9.4(4) ?
    N1 Co1 N2 C18 . . . . 178.1(4) ?
    O5 Co1 N2 C18 . . . . -96.2(4) ?
    O1 Co1 N2 C19 . . . . 69(3) ?
    O7 Co1 N2 C19 . . . . -95.9(3) ?
    O6 Co1 N2 C19 . . . . 169.6(3) ?
    N1 Co1 N2 C19 . . . . -2.9(3) ?
    O5 Co1 N2 C19 . . . . 82.8(3) ?
    O2 C1 O1 Co1 . . . . 34.6(6) ?
    C2 C1 O1 Co1 . . . . -141.7(3) ?
    O7 Co1 O1 C1 . . . . -36.1(3) ?
    O6 Co1 O1 C1 . . . . 58.1(3) ?
    N1 Co1 O1 C1 . . . . -129.6(3) ?
    O5 Co1 O1 C1 . . . . 145.1(3) ?
loop_
    _geom_hbond_atom_site_label_D
    _geom_hbond_atom_site_label_H
    _geom_hbond_atom_site_label_A
    _geom_hbond_site_symmetry_A
    _geom_hbond_distance_DH
    _geom_hbond_distance_HA
    _geom_hbond_distance_DA
    _geom_hbond_angle_DHA
    O5 H5A O3 3_665 0.85(3) 1.85(3) 2.695(4) 171(4)
    O5 H5B O4 1_555 0.86(4) 2.06(4) 2.912(4) 172(4)
    O6 H6A O4 3_665 0.86(3) 1.86(4) 2.716(4) 174(5)
    O6 H6B O3 1_555 0.86(3) 1.99(3) 2.835(4) 165(3)
    O7 H7A O2 1_555 0.86(3) 1.77(4) 2.610(4) 165(4)
    O7 H7B O4 1_455 0.86(3) 1.87(3) 2.734(4) 175(4)
