# Supplementary material for: Triaqua­(cyclo­hex-4-ene-1,2-dicarboxyl­ato-κO 1)(1,10-phenanthroline-κ2 N,N′)cobalt(II)
Source: Acta Crystallogr Sect E Struct Rep Online. 2012 Oct 20;68(Pt 11):m1375–6. doi: 10.1107/S160053681204024X (PMC3515127; doi:10.1107/S160053681204024X)
Supplement: Supplementary file 2 [file e-68-m1375-Isup2.hkl]

# 
# h,k,l, Fc-squared, Fo-squared, sigma(Fo-squared) and status flag 
# 
data_I
_shelx_title ' shelxl in P2(1)/c' 
_shelx_refln_list_code          4 
_shelx_F_calc_maximum      231.66 
_exptl_crystal_F_000      1225.00 
_reflns_d_resolution_high  0.8331 
 
loop_ 
 _symmetry_equiv_pos_as_xyz 
 'x, y, z' 
 '-x, y+1/2, -z+1/2' 
 '-x, -y, -z' 
 'x, -y-1/2, z-1/2' 
 
_cell_length_a     8.1730 
_cell_length_b    20.2100 
_cell_length_c    12.0680 
_cell_angle_alpha  90.000 
_cell_angle_beta   91.439 
_cell_angle_gamma  90.000 
 
_shelx_F_squared_multiplier     1.000 
 
loop_ 
 _refln_index_h 
 _refln_index_k 
 _refln_index_l 
 _refln_F_squared_calc 
 _refln_F_squared_meas 
 _refln_F_squared_sigma 
 _refln_observed_status 
   2   0   0     2504.72     2774.04    199.04 o 
   3   0   0      987.68      963.03     64.34 o 
   4   0   0    11080.67    10704.92    559.96 o 
   5   0   0      440.19      403.49     35.31 o 
   6   0   0      342.21      332.41     41.63 o 
   7   0   0      507.85      531.87     62.34 o 
   8   0   0      518.76      595.23    128.95 o 
   9   0   0      328.83      316.76     87.84 o 
   2   1   0       23.29       26.85      4.56 o 
   3   1   0     2230.88     2373.52     56.33 o 
   4   1   0      511.36      627.39     29.26 o 
   5   1   0      237.32      274.86     22.86 o 
   6   1   0       77.80      110.62     23.26 o 
   7   1   0      137.09      123.00     23.67 o 
   8   1   0        0.58       19.57     21.69 o 
   9   1   0        3.44      -16.90     34.42 o 
   1   2   0     3647.99     3387.20     96.02 o 
   2   2   0    34440.97    35571.71    336.14 o 
   3   2   0     3034.32     3262.82     61.22 o 
   4   2   0    10880.77    11876.83    196.03 o 
   5   2   0        2.45       21.24      9.28 o 
   6   2   0     3219.28     3585.87    120.71 o 
   7   2   0      319.98      324.84     34.41 o 
   8   2   0      944.32      988.97     66.77 o 
   9   2   0      355.78      298.67     52.80 o 
   1   3   0      223.34      166.30      5.84 o 
   2   3   0     8447.97     8742.16     89.66 o 
   3   3   0    12633.47    12751.26    183.25 o 
   4   3   0      609.21      620.02     24.18 o 
   5   3   0      110.41      110.01     13.44 o 
   6   3   0     2372.18     2349.34     85.73 o 
   7   3   0      676.04      733.85     56.26 o 
   8   3   0      118.66      161.25     31.72 o 
   9   3   0      192.72      250.88     86.66 o 
   0   4   0     1664.66     1476.83     34.74 o 
   1   4   0    10342.81     9456.93    200.37 o 
   2   4   0    22762.87    23057.68    264.17 o 
   3   4   0     9323.43     9848.98    152.19 o 
   4   4   0     5209.04     5306.93    108.92 o 
   5   4   0       71.75       73.37     12.72 o 
   6   4   0     1306.90     1319.41     51.96 o 
   7   4   0      102.04       79.50     39.79 o 
   8   4   0       74.87       68.71     29.62 o 
   9   4   0      256.07      201.33     52.19 o 
   1   5   0     3100.74     2691.07     78.43 o 
   2   5   0      409.07      389.60     11.47 o 
   3   5   0     7487.61     6981.88    211.49 o 
   4   5   0      157.28      154.04     20.53 o 
   5   5   0     5255.78     5498.58    127.98 o 
   6   5   0      599.27      603.86     34.31 o 
   7   5   0      821.33      836.13     45.16 o 
   8   5   0      349.64      353.77     42.44 o 
   9   5   0      163.90      156.50     83.31 o 
   0   6   0     1111.37      972.13     24.36 o 
   1   6   0       34.32       33.92      4.41 o 
   2   6   0      522.39      431.67     13.31 o 
   3   6   0       37.71       30.70     11.45 o 
   4   6   0     2110.62     2031.84     56.21 o 
   5   6   0      325.96      309.19     22.30 o 
   6   6   0        1.17       31.49     26.00 o 
   7   6   0      258.94      204.04     26.36 o 
   8   6   0        4.58       47.75     26.06 o 
   9   6   0       13.18       80.64     38.36 o 
   1   7   0    16547.13    15427.12    180.71 o 
   2   7   0       73.95       62.62      8.40 o 
   3   7   0     6513.42     6327.92     99.93 o 
   4   7   0       31.96       15.20      7.83 o 
   5   7   0     3720.02     3692.89     99.78 o 
   6   7   0      279.81      313.17     25.85 o 
   7   7   0      682.00      735.46     44.37 o 
   8   7   0      314.76      313.80     40.26 o 
   9   7   0      116.76      134.74     38.26 o 
   0   8   0     8470.98     8381.95    342.98 o 
   1   8   0     1934.46     1918.47     34.93 o 
   2   8   0     2976.42     3035.10     75.20 o 
   3   8   0       98.51      127.59     10.02 o 
   4   8   0      195.35      174.39     12.01 o 
   5   8   0      167.64      156.90     18.88 o 
   6   8   0      146.05      145.39     20.72 o 
   7   8   0      413.48      350.53     32.95 o 
   8   8   0      162.74      151.81     33.89 o 
   9   8   0        0.58       43.10     36.55 o 
   1   9   0     8993.63     8537.49    166.73 o 
   2   9   0      180.46      186.45      9.93 o 
   3   9   0     6536.39     6413.85    133.37 o 
   4   9   0       78.07       89.35     10.02 o 
   5   9   0     1588.45     1553.53     56.94 o 
   6   9   0       60.01       57.27     19.21 o 
   7   9   0     1595.67     1604.67     73.03 o 
   8   9   0      478.15      456.83     43.56 o 
   9   9   0      112.31      139.18     37.90 o 
   0  10   0       10.51       18.78     12.50 o 
   1  10   0     3380.59     3473.40     93.60 o 
   2  10   0     7083.17     6638.59    164.67 o 
   3  10   0      181.53      161.76     17.33 o 
   4  10   0      220.67      188.10     18.71 o 
   5  10   0       57.93       51.41     14.87 o 
   6  10   0      573.71      548.47     37.91 o 
   7  10   0       58.80       87.05     22.05 o 
   8  10   0      168.35      109.15     27.57 o 
   1  11   0     6525.64     6354.05    126.69 o 
   2  11   0      842.27      741.36     23.21 o 
   3  11   0     1771.49     1706.01     54.17 o 
   4  11   0      137.90      140.11     19.09 o 
   5  11   0      260.57      250.67     24.15 o 
   6  11   0      214.83      268.61     29.26 o 
   7  11   0      477.47      524.81     49.76 o 
   8  11   0        7.20      114.22     30.97 o 
   0  12   0     5815.16     6135.74    217.08 o 
   1  12   0     1293.27     1270.81     44.67 o 
   2  12   0     6086.65     6051.89    186.09 o 
   3  12   0     1742.54     1511.74     63.18 o 
   4  12   0      288.37      254.98     20.21 o 
   5  12   0      323.39      259.08     25.31 o 
   6  12   0      631.01      580.39     39.63 o 
   7  12   0      419.74      375.97     38.22 o 
   8  12   0       93.91      180.11     32.72 o 
   1  13   0      200.90      211.10     24.41 o 
   2  13   0     1808.18     1812.25     59.37 o 
   3  13   0      974.52     1015.50     41.73 o 
   4  13   0      369.82      293.17     25.76 o 
   5  13   0        1.88      -14.40     13.37 o 
   6  13   0       69.70       75.94     28.12 o 
   7  13   0       99.86       44.64     26.94 o 
   8  13   0       36.04        1.53     29.52 o 
   0  14   0     3977.48     3966.43    171.80 o 
   1  14   0       13.14       32.67     18.23 o 
   2  14   0     4394.68     4526.07    118.48 o 
   3  14   0       38.04       49.77     15.25 o 
   4  14   0      870.84      768.41     47.91 o 
   5  14   0      737.76      766.21     56.29 o 
   6  14   0      317.25      317.06     38.84 o 
   7  14   0      659.52      809.99     75.53 o 
   8  14   0      294.78      252.22     49.71 o 
   1  15   0      153.57      137.29     17.82 o 
   2  15   0       39.17       40.24     16.20 o 
   3  15   0      491.77      434.83     29.45 o 
   4  15   0      293.09      290.13     31.59 o 
   5  15   0       52.73       35.60     52.61 o 
   6  15   0        8.06       45.31     26.12 o 
   7  15   0       13.58       16.26     24.40 o 
   0  16   0     1052.55     1065.75     81.60 o 
   1  16   0      290.19      283.54     23.66 o 
   2  16   0      177.20      174.15     30.73 o 
   3  16   0      229.73      222.85     23.99 o 
   4  16   0     4249.77     4286.29    133.89 o 
   5  16   0      387.16      371.55     52.49 o 
   6  16   0      772.92      781.68     73.93 o 
   7  16   0       24.10       65.57     38.97 o 
   1  17   0     1384.72     1459.86     74.37 o 
   2  17   0      116.97      141.15     20.15 o 
   3  17   0      247.07      239.87     32.52 o 
   4  17   0       11.14       59.02     25.49 o 
   5  17   0      605.54      555.64     54.13 o 
   6  17   0       36.18       78.46     52.73 o 
   0  18   0     1347.64     1450.02    109.35 o 
   1  18   0      246.85      240.29     32.79 o 
   2  18   0     1025.62      983.66     65.67 o 
   3  18   0        5.84       84.77     27.57 o 
   4  18   0      581.39      490.27     41.87 o 
   5  18   0      135.45      133.54     34.18 o 
   6  18   0      124.92      188.33     45.85 o 
   1  19   0      868.24      989.47     74.28 o 
   2  19   0      250.57      204.00     35.00 o 
   3  19   0      887.15      829.97     51.44 o 
   4  19   0      208.07      181.13     33.01 o 
   5  19   0      321.04      311.24     46.22 o 
   6  19   0       45.02       68.66     32.86 o 
   0  20   0      125.82       67.02     40.18 o 
   1  20   0        4.97        7.71     19.49 o 
   2  20   0      436.32      391.06     47.21 o 
   3  20   0       97.98      121.22     31.55 o 
   4  20   0        3.22       68.26     37.18 o 
   5  20   0        1.77       28.93     41.96 o 
   1  21   0      952.48      939.84     72.71 o 
   2  21   0       70.89       38.97     25.50 o 
   3  21   0      286.02      376.27     57.67 o 
   4  21   0       46.24      127.99     35.99 o 
   0  22   0        1.54       66.27     77.43 o 
   1  22   0      223.74      263.44     45.51 o 
   2  22   0        3.13       45.84     29.94 o 
   3  22   0       51.70       80.61     32.83 o 
   4  22   0        2.02       -8.28     33.86 o 
   1  23   0      349.86      357.54     50.95 o 
   2  23   0        0.65       77.74     42.03 o 
   3  23   0       67.85       95.35     37.17 o 
   0  24   0      216.71      166.19     58.44 o 
   1  24   0        0.99       15.56     31.65 o 
  -9   1   1      786.10      727.70     75.05 o 
  -8   1   1      161.87      149.53     31.01 o 
  -7   1   1      777.50      748.66     51.29 o 
  -6   1   1       15.03       31.47     15.33 o 
  -5   1   1     4194.23     4603.07    128.43 o 
  -4   1   1        0.03       11.54      7.20 o 
  -3   1   1       89.76       57.56      9.33 o 
  -2   1   1     6588.43     7205.25    111.05 o 
  -1   1   1     7389.60     7289.47     92.36 o 
   1   1   1    38993.73    38533.24    271.12 o 
   2   1   1     1248.03     1303.29     25.79 o 
   3   1   1      972.77      929.32     24.99 o 
   4   1   1     4899.65     4940.77    160.37 o 
   5   1   1     1878.66     1878.60    115.96 o 
   6   1   1     1726.92     1933.84     76.73 o 
   7   1   1       62.64      101.03     23.79 o 
   8   1   1     1881.11     2042.16    101.95 o 
   9   1   1      320.54      276.83     62.05 o 
  -9   2   1        4.88      -28.98     56.51 o 
  -8   2   1      109.01      161.26     37.52 o 
  -7   2   1      185.67      238.98     31.97 o 
  -6   2   1      592.51      613.91     39.27 o 
  -5   2   1      516.02      568.55     33.00 o 
  -4   2   1      140.58      151.71     11.48 o 
  -3   2   1     2007.10     2064.77     49.07 o 
  -2   2   1    53665.72    55137.85    487.72 o 
  -1   2   1     8411.69     8018.62     89.19 o 
   1   2   1     1666.02     1668.99     21.23 o 
   2   2   1     1128.85     1157.71     24.79 o 
   3   2   1      824.24      955.29     25.55 o 
   4   2   1        9.90        6.80      7.08 o 
   5   2   1      625.25      669.90     31.52 o 
   6   2   1      383.87      386.62     25.45 o 
   7   2   1       79.95       53.99     18.74 o 
   8   2   1      130.60      134.64     45.35 o 
   9   2   1       55.20       52.31     40.03 o 
  -9   3   1      509.46      421.96     96.26 o 
  -8   3   1       82.74      106.49     32.83 o 
  -7   3   1      982.25      946.53     57.63 o 
  -6   3   1      186.32      226.06     33.06 o 
  -5   3   1     1740.91     1640.82     51.16 o 
  -4   3   1      226.21      229.34     18.12 o 
  -3   3   1     3540.89     3403.79     65.36 o 
  -2   3   1     3382.94     3309.07     61.85 o 
  -1   3   1    15349.01    14653.07    214.62 o 
   0   3   1     2924.90     2881.81     52.94 o 
   1   3   1     1772.86     1627.78     37.88 o 
   2   3   1      200.59      194.37      7.29 o 
   3   3   1      616.02      613.36     19.85 o 
   4   3   1     3350.19     3451.85     81.18 o 
   5   3   1     3519.50     3663.67    108.41 o 
   6   3   1     1565.48     1587.45     57.98 o 
   7   3   1      383.31      381.52     42.73 o 
   8   3   1      882.41      893.33     73.13 o 
   9   3   1        8.37       30.77     36.48 o 
  -9   4   1        6.54       75.09     45.95 o 
  -8   4   1     1000.95      965.45     78.13 o 
  -7   4   1      190.52      226.69     33.15 o 
  -6   4   1     3175.84     3189.26     93.98 o 
  -5   4   1     1785.97     1921.17     59.68 o 
  -4   4   1    23307.26    25569.45    383.76 o 
  -3   4   1     3694.74     4024.57     76.24 o 
  -2   4   1     1246.52     1216.31     21.47 o 
  -1   4   1      434.28      399.63     12.62 o 
   0   4   1     3993.50     3793.98     74.82 o 
   1   4   1      400.85      367.12      9.29 o 
   2   4   1      145.17      168.06     10.06 o 
   3   4   1      189.24      137.23      7.77 o 
   4   4   1     4658.67     5108.64    106.81 o 
   5   4   1     1166.82     1083.03     41.37 o 
   6   4   1       57.40       62.76     17.23 o 
   7   4   1     1567.19     1446.21     72.32 o 
   8   4   1      148.88      181.47     38.19 o 
   9   4   1      218.43      262.90     48.82 o 
  -9   5   1       17.59       21.35     37.40 o 
  -8   5   1      231.39      213.20     40.16 o 
  -7   5   1      115.11      112.81     21.11 o 
  -6   5   1       98.16       63.81     16.68 o 
  -5   5   1      564.84      604.18     29.78 o 
  -4   5   1     6011.65     6170.65    139.95 o 
  -3   5   1     9181.71     9290.41    150.70 o 
  -2   5   1      937.97      809.84     17.46 o 
  -1   5   1     1956.20     2160.81     52.72 o 
   0   5   1      292.32      292.25     10.04 o 
   1   5   1      198.44      188.46      6.99 o 
   2   5   1     1501.81     1476.35     28.75 o 
   3   5   1     1396.39     1466.49     45.57 o 
   4   5   1     1241.67     1292.84     40.76 o 
   5   5   1      386.15      435.71     25.61 o 
   6   5   1      137.57      155.97     22.87 o 
   7   5   1       44.72       45.58     17.37 o 
   8   5   1      146.40      140.56     32.21 o 
   9   5   1        0.21      117.87     41.53 o 
  -9   6   1       13.25       48.81     50.62 o 
  -8   6   1      195.51      206.36     35.86 o 
  -7   6   1       94.00       93.47     19.68 o 
  -6   6   1     2616.39     2790.30     91.19 o 
  -5   6   1      151.46      188.81     17.95 o 
  -4   6   1    19541.91    20908.26    340.99 o 
  -3   6   1      912.68      854.45     38.44 o 
  -2   6   1    21866.75    21723.48    234.90 o 
  -1   6   1       43.72       37.47      6.68 o 
   0   6   1     2990.04     2880.45     39.79 o 
   1   6   1     5419.79     5433.03     78.94 o 
   2   6   1     9192.62     9247.18    133.17 o 
   3   6   1     2445.95     2328.81     47.20 o 
   4   6   1      169.31      135.49     10.30 o 
   5   6   1     2183.34     2274.73     69.68 o 
   6   6   1      361.88      372.92     27.59 o 
   7   6   1      302.63      394.61     33.51 o 
   8   6   1        0.73       82.10     58.67 o 
   9   6   1      431.14      432.03     70.50 o 
  -9   7   1        3.57       22.28     46.91 o 
  -8   7   1        6.82       34.09     29.34 o 
  -7   7   1        0.14        4.55     18.78 o 
  -6   7   1      175.07      163.48     27.98 o 
  -5   7   1      108.38       95.17     17.38 o 
  -4   7   1      176.66      199.98     16.13 o 
  -3   7   1     1136.54     1202.01     36.47 o 
  -2   7   1     2359.29     2373.94     50.89 o 
  -1   7   1      400.55      399.20     15.01 o 
   0   7   1     1554.90     1553.44     27.59 o 
   1   7   1     1184.62     1187.75     25.12 o 
   2   7   1     3252.15     3410.51     59.97 o 
   3   7   1      237.21      229.63     12.27 o 
   4   7   1      473.85      474.74     18.62 o 
   5   7   1       11.52       20.31     10.94 o 
   6   7   1      153.01      147.58     20.37 o 
   7   7   1       27.55       94.03     22.40 o 
   8   7   1        1.57       44.16     28.08 o 
   9   7   1       11.55       61.68     37.04 o 
  -9   8   1       52.04       74.04     46.36 o 
  -8   8   1      465.96      450.04     48.60 o 
  -7   8   1      571.17      573.59     41.11 o 
  -6   8   1     4504.41     4638.99    136.04 o 
  -5   8   1      839.64      859.58     38.43 o 
  -4   8   1     1177.66      981.05     53.36 o 
  -3   8   1      340.34      352.52     23.11 o 
  -2   8   1    11196.28    10839.18    357.04 o 
  -1   8   1     7295.97     7760.28    127.96 o 
   0   8   1     1825.03     1591.67     38.14 o 
   1   8   1     1075.99     1039.20     25.52 o 
   2   8   1     7593.56     7648.99    144.46 o 
   3   8   1     2999.74     3009.91     74.77 o 
   4   8   1     1052.50     1010.10     31.30 o 
   5   8   1     1887.46     1923.97     64.32 o 
   6   8   1      970.13      942.05     48.00 o 
   7   8   1     1051.02     1032.40     55.40 o 
   8   8   1      296.27      266.96     31.88 o 
   9   8   1      912.65      822.51     83.50 o 
  -9   9   1        4.68       53.98     45.15 o 
  -8   9   1        3.15       53.23     37.70 o 
  -7   9   1      443.99      442.54     36.77 o 
  -6   9   1      631.20      531.08     35.85 o 
  -5   9   1       44.89       49.87     13.31 o 
  -4   9   1       19.90       27.34      7.94 o 
  -3   9   1      592.46      461.90     17.91 o 
  -2   9   1       13.45       44.44     14.30 o 
  -1   9   1     1846.17     1776.88     45.39 o 
   0   9   1      772.32      778.33     23.30 o 
   1   9   1       29.24       46.27      7.56 o 
   2   9   1     4691.01     4927.45     86.35 o 
   3   9   1     1145.83     1140.06     32.57 o 
   4   9   1      332.96      268.77     15.78 o 
   5   9   1       17.91       36.12     13.68 o 
   6   9   1      281.36      282.37     28.03 o 
   7   9   1      186.58      186.84     34.42 o 
   8   9   1      341.04      353.97     39.95 o 
   9   9   1      169.84      142.90     53.12 o 
  -8  10   1      795.82      705.97     54.70 o 
  -7  10   1       69.84       49.51     19.75 o 
  -6  10   1     1700.89     1711.09     69.32 o 
  -5  10   1        3.61       56.14     24.94 o 
  -4  10   1      435.34      420.98     19.65 o 
  -3  10   1      122.15      111.57     11.57 o 
  -2  10   1     2276.17     2141.68     56.98 o 
  -1  10   1        1.88       12.01     13.63 o 
   0  10   1     2774.69     2777.65     74.50 o 
   1  10   1     3966.05     3991.52     71.71 o 
   2  10   1     1549.00     1500.95     37.46 o 
   3  10   1     1419.07     1365.90     38.50 o 
   4  10   1      558.89      588.34     26.43 o 
   5  10   1     1733.12     1715.07     64.15 o 
   6  10   1      916.49      949.77     50.28 o 
   7  10   1     1932.08     1960.19     87.19 o 
   8  10   1      332.42      318.64     40.47 o 
  -8  11   1       35.67       59.52     31.70 o 
  -7  11   1      995.65      942.18     56.01 o 
  -6  11   1        1.41       38.98     25.53 o 
  -5  11   1      493.24      483.10     32.45 o 
  -4  11   1       33.77       37.40     11.68 o 
  -3  11   1     2096.57     1910.76     84.14 o 
  -2  11   1      710.61      657.04     27.26 o 
  -1  11   1     2614.89     2458.37     74.94 o 
   0  11   1      745.93      864.26     30.73 o 
   1  11   1     3210.12     3096.27     62.26 o 
   2  11   1      231.68      210.04     16.96 o 
   3  11   1      649.52      625.00     24.49 o 
   4  11   1      528.47      505.79     24.54 o 
   5  11   1        6.11       69.83     17.86 o 
   6  11   1     1762.65     1822.82     74.71 o 
   7  11   1      108.75      103.75     24.41 o 
   8  11   1      570.82      576.42     51.62 o 
  -8  12   1      140.94      119.50     34.88 o 
  -7  12   1        1.54       16.66     18.19 o 
  -6  12   1       29.59       67.67     20.31 o 
  -5  12   1      421.87      404.04     34.70 o 
  -4  12   1       35.39       53.48     12.10 o 
  -3  12   1     1960.86     2013.26     64.90 o 
  -2  12   1     2739.68     2724.86     75.99 o 
  -1  12   1      355.20      400.74     25.68 o 
   0  12   1     3524.58     3732.41     88.36 o 
   1  12   1     1422.50     1303.71     35.29 o 
   2  12   1      901.07      848.25     28.11 o 
   3  12   1      827.42      730.32     27.80 o 
   4  12   1      149.81      137.49     14.73 o 
   5  12   1      322.06      313.56     26.19 o 
   6  12   1      195.23      151.21     25.28 o 
   7  12   1      304.23      241.40     31.66 o 
   8  12   1      176.59      209.33     35.57 o 
  -8  13   1        7.27       52.91     37.22 o 
  -7  13   1      701.42      736.57     63.25 o 
  -6  13   1       18.76       25.48     28.19 o 
  -5  13   1     1779.60     1957.11     91.75 o 
  -4  13   1      684.94      678.14     36.65 o 
  -3  13   1     3768.38     3920.19    108.72 o 
  -2  13   1       34.71       52.62     14.75 o 
  -1  13   1     2352.95     2313.33     68.83 o 
   0  13   1     1010.06      936.90     35.67 o 
   1  13   1     3251.97     3167.21     79.95 o 
   2  13   1      979.30      827.50     29.23 o 
   3  13   1     1646.19     1590.42     46.65 o 
   4  13   1      618.74      603.38     28.56 o 
   5  13   1        2.30       56.80     17.63 o 
   6  13   1      503.86      489.61     38.03 o 
   7  13   1        1.32       91.08     54.81 o 
   8  13   1      542.41      492.74     62.24 o 
  -7  14   1      116.70      160.45     44.47 o 
  -6  14   1       82.66       91.79     29.73 o 
  -5  14   1        0.58       -2.23     15.41 o 
  -4  14   1       26.49       50.87     14.91 o 
  -3  14   1      149.24      134.77     27.93 o 
  -2  14   1      167.12      143.50     17.16 o 
  -1  14   1      405.08      377.91     24.79 o 
   0  14   1      275.91      294.22     20.91 o 
   1  14   1       44.62       47.58     12.59 o 
   2  14   1      271.79      269.78     16.79 o 
   3  14   1       57.22       54.86     10.76 o 
   4  14   1     1077.27      945.93     46.60 o 
   5  14   1        0.07       32.08     29.84 o 
   6  14   1       39.98       76.36     32.41 o 
   7  14   1        6.64       58.45     29.83 o 
  -7  15   1      365.18      355.18     50.54 o 
  -6  15   1        2.76       35.24     29.38 o 
  -5  15   1      879.66      976.21     69.85 o 
  -4  15   1      135.41      103.96     18.62 o 
  -3  15   1     2589.52     2752.49     92.42 o 
  -2  15   1        1.12       28.42     12.50 o 
  -1  15   1     1793.00     1829.19     66.73 o 
   0  15   1      497.83      412.88     25.73 o 
   1  15   1     1834.76     1679.33     85.59 o 
   2  15   1        7.70       50.58     14.39 o 
   3  15   1      886.28      835.47     40.96 o 
   4  15   1      439.44      377.31     30.12 o 
   5  15   1      582.37      597.42     48.14 o 
   6  15   1      615.98      708.98     61.91 o 
   7  15   1       54.00       63.68     28.81 o 
  -7  16   1       31.65      130.67     48.65 o 
  -6  16   1       40.11       90.73     32.52 o 
  -5  16   1      193.20      235.11     37.83 o 
  -4  16   1       78.89       99.63     24.19 o 
  -3  16   1      168.12      140.46     21.86 o 
  -2  16   1       26.31       36.93     25.81 o 
  -1  16   1      564.22      538.77     33.63 o 
   0  16   1      154.38      175.11     25.32 o 
   1  16   1       23.44       63.84     23.47 o 
   2  16   1       28.74       21.60     10.93 o 
   3  16   1      636.59      558.21     34.01 o 
   4  16   1      146.48      151.11     20.68 o 
   5  16   1       45.91       61.40     24.78 o 
   6  16   1       20.56      129.04     34.11 o 
   7  16   1      119.55      110.48     47.24 o 
  -6  17   1      180.83      166.86     43.79 o 
  -5  17   1     1113.84     1056.37     76.53 o 
  -4  17   1       58.14       93.10     21.11 o 
  -3  17   1      788.26      781.44     45.71 o 
  -2  17   1      140.33      106.39     20.11 o 
  -1  17   1     1462.36     1337.24     66.68 o 
   0  17   1       36.31       73.65     28.25 o 
   1  17   1       31.68       30.50     22.64 o 
   2  17   1      756.36      672.61     56.28 o 
   3  17   1      118.89      144.84     23.88 o 
   4  17   1      764.62      730.11     44.35 o 
   5  17   1      546.35      514.43     51.08 o 
   6  17   1      531.53      606.17     59.41 o 
  -6  18   1      470.25      451.08     57.44 o 
  -5  18   1        1.04        9.33     23.07 o 
  -4  18   1      764.07      729.84     48.74 o 
  -3  18   1       19.75       18.22     22.31 o 
  -2  18   1      109.09      123.23     22.79 o 
  -1  18   1       26.36        8.51     15.00 o 
   0  18   1       58.83       80.90     24.57 o 
   1  18   1      620.88      565.64     47.37 o 
   2  18   1       78.63       99.14     25.08 o 
   3  18   1      946.96      877.16     50.44 o 
   4  18   1      213.01      216.44     27.39 o 
   5  18   1      430.36      382.10     47.98 o 
   6  18   1        7.44       26.47     27.00 o 
  -6  19   1      115.47      142.38     40.50 o 
  -5  19   1       80.74      175.15     41.29 o 
  -4  19   1       11.00       83.58     25.20 o 
  -3  19   1        2.31       11.99     16.49 o 
  -2  19   1      160.06      182.87     39.02 o 
  -1  19   1      106.63      145.40     30.08 o 
   0  19   1       32.96       96.63     26.73 o 
   1  19   1      174.03      171.20     31.27 o 
   2  19   1      181.12      222.39     34.22 o 
   3  19   1      318.45      296.26     45.67 o 
   4  19   1       61.78       56.43     22.03 o 
   5  19   1        3.71       46.90     28.39 o 
   6  19   1       43.89      139.21     48.81 o 
  -5  20   1        8.90       25.32     26.98 o 
  -4  20   1      758.70      806.20     56.30 o 
  -3  20   1        1.71       21.94     30.53 o 
  -2  20   1      396.29      420.38     48.52 o 
  -1  20   1      449.44      443.34     49.08 o 
   0  20   1      895.14      949.94     67.18 o 
   1  20   1      288.08      334.13     42.04 o 
   2  20   1      153.78      148.49     31.25 o 
   3  20   1      510.05      494.26     47.94 o 
   4  20   1      194.47      174.39     35.13 o 
   5  20   1      256.20      246.32     44.47 o 
  -4  21   1        7.55       95.37     38.85 o 
  -3  21   1        8.88       47.39     35.00 o 
  -2  21   1      185.23      146.78     35.09 o 
  -1  21   1      111.27      127.63     32.43 o 
   0  21   1       23.07       40.49     60.94 o 
   1  21   1       52.36       89.39     28.92 o 
   2  21   1       26.67       30.69     33.62 o 
   3  21   1       76.39      120.87     34.15 o 
   4  21   1        9.82       60.47     39.49 o 
  -4  22   1      360.31      315.33     63.32 o 
  -3  22   1        0.07       77.44     55.13 o 
  -2  22   1      114.26       95.46     34.56 o 
  -1  22   1      450.21      487.75     54.94 o 
   0  22   1      791.72      861.13     73.00 o 
   1  22   1      123.40      151.10     37.90 o 
   2  22   1      198.52      211.41     43.80 o 
   3  22   1       31.34       28.14     28.02 o 
   4  22   1      193.48      240.47     79.65 o 
  -3  23   1       19.65      125.09     47.60 o 
  -2  23   1       80.76      121.92     45.39 o 
  -1  23   1      147.22      210.95     45.26 o 
   0  23   1        3.93       24.42     31.26 o 
   1  23   1      162.24      128.50     46.09 o 
   2  23   1       20.32        8.00     25.21 o 
   3  23   1       69.05      156.41     39.27 o 
  -1  24   1        2.70       60.14     37.36 o 
   0  24   1      356.24      359.62     56.60 o 
   1  24   1      102.13       96.47     39.45 o 
  -9   0   2      125.64      -28.43     44.73 o 
  -8   0   2     2890.48     3206.08    200.15 o 
  -7   0   2      745.82      793.63     72.81 o 
  -6   0   2      101.18      124.81     30.42 o 
  -5   0   2      263.18      338.51     36.64 o 
  -4   0   2     6391.13     6752.97    229.44 o 
  -3   0   2      295.74      297.37     26.90 o 
  -2   0   2      568.29      485.71    112.20 o 
  -1   0   2     1979.69     1836.59     36.31 o 
   0   0   2     5497.03     5139.06    136.05 o 
   1   0   2    13052.73    11987.50    428.62 o 
   2   0   2      278.99      246.12     11.70 o 
   3   0   2        9.21       38.61     12.90 o 
   4   0   2      450.66      490.13     52.98 o 
   5   0   2     2728.50     2809.08    131.13 o 
   6   0   2       55.33       69.04     22.34 o 
   7   0   2      715.50      703.05    118.72 o 
   8   0   2       19.57       58.86     54.51 o 
   9   0   2      951.66     1000.64    149.96 o 
  -9   1   2       66.53       56.83     39.99 o 
  -8   1   2        5.44       68.84     30.37 o 
  -7   1   2        0.60       55.90     21.19 o 
  -6   1   2     1247.62     1338.08     63.93 o 
  -5   1   2      662.13      629.14     35.31 o 
  -4   1   2        0.39       24.13     12.99 o 
  -3   1   2      144.59      143.95     12.65 o 
  -2   1   2      102.48       95.07      7.99 o 
  -1   1   2     1795.69     1641.60     34.22 o 
   0   1   2    23292.94    23678.57    246.44 o 
   1   1   2     3269.40     3255.85     49.13 o 
   2   1   2     2911.59     2934.13     43.10 o 
   3   1   2        0.27        7.45      4.30 o 
   4   1   2       36.22       58.36      7.62 o 
   5   1   2        1.79       39.18     14.32 o 
   6   1   2      144.77      140.57     26.97 o 
   7   1   2        4.87       32.42     23.87 o 
   8   1   2       47.87      112.71     32.06 o 
   9   1   2       69.51       71.54     65.38 o 
  -9   2   2        8.34       58.34     42.77 o 
  -8   2   2      980.74      968.64     75.70 o 
  -7   2   2       53.24       37.39     20.03 o 
  -6   2   2     3425.85     3683.90    122.93 o 
  -5   2   2      589.72      636.19     35.21 o 
  -4   2   2      350.14      305.47     15.97 o 
  -3   2   2      648.82      711.96     26.09 o 
  -2   2   2      121.54      137.98      5.87 o 
  -1   2   2      244.51      290.84      9.39 o 
   0   2   2      141.93      132.01      6.66 o 
   1   2   2     1636.14     1512.26     21.90 o 
   2   2   2     1019.85      969.14     28.36 o 
   3   2   2     4166.00     3984.23     65.21 o 
   4   2   2     1409.83     1392.16     56.35 o 
   5   2   2     3326.50     3449.57     87.96 o 
   6   2   2       31.15       40.56     13.86 o 
   7   2   2     1200.70     1195.25     63.98 o 
   8   2   2       15.57       49.38     25.95 o 
   9   2   2     1309.39     1406.84    133.31 o 
  -9   3   2      227.04      263.89     59.16 o 
  -8   3   2      117.90      144.82     55.48 o 
  -7   3   2       12.68       52.88     50.84 o 
  -6   3   2      330.78      331.20     37.22 o 
  -5   3   2     1237.37     1206.06     41.22 o 
  -4   3   2      527.33      553.37     22.88 o 
  -3   3   2     1735.37     1891.74     55.80 o 
  -2   3   2    10410.80    10827.00    122.24 o 
  -1   3   2     8494.18     8573.86    127.25 o 
   0   3   2      240.72      246.73     10.00 o 
   1   3   2     1566.52     1681.73     30.51 o 
   2   3   2     1026.13     1016.94     21.18 o 
   3   3   2     1188.90     1194.22     34.94 o 
   4   3   2     2562.77     2614.51     64.24 o 
   5   3   2       60.30       44.92      8.56 o 
   6   3   2     1159.93     1195.59     50.13 o 
   7   3   2      138.02      153.28     21.41 o 
   8   3   2      714.59      619.77     51.92 o 
   9   3   2      171.37      147.33     49.35 o 
  -9   4   2        1.76       86.34     68.28 o 
  -8   4   2      216.80      263.57     44.66 o 
  -7   4   2       88.68      121.81     27.30 o 
  -6   4   2      359.32      350.99     27.20 o 
  -5   4   2     1137.75     1110.02     41.16 o 
  -4   4   2      917.35      933.80     31.82 o 
  -3   4   2     1070.61     1110.28     45.41 o 
  -2   4   2       68.59       76.32      5.48 o 
  -1   4   2     8180.91     8359.10    199.12 o 
   0   4   2     3006.65     2921.86     76.94 o 
   1   4   2        8.51       18.74      4.33 o 
   2   4   2       10.99        5.38      6.22 o 
   3   4   2     3922.86     4132.11     72.01 o 
   4   4   2        9.86        7.54      7.98 o 
   5   4   2     1028.06     1015.86     46.45 o 
   6   4   2      279.88      297.50     25.18 o 
   7   4   2      465.40      444.09     32.46 o 
   8   4   2        8.52       34.82     22.48 o 
   9   4   2      213.51      226.88     39.68 o 
  -9   5   2      125.26      223.43     57.23 o 
  -8   5   2        0.59       28.67     49.53 o 
  -7   5   2       27.44       33.55     16.21 o 
  -6   5   2        0.95       25.48     19.91 o 
  -5   5   2     1164.60     1106.02     41.81 o 
  -4   5   2       29.36       37.43      8.90 o 
  -3   5   2    11914.06    12032.89    201.06 o 
  -2   5   2       23.47       31.39      6.39 o 
  -1   5   2      111.66       98.52      7.26 o 
   0   5   2      530.03      571.18     20.48 o 
   1   5   2      741.95      722.27     23.58 o 
   2   5   2     6316.93     6502.91     93.90 o 
   3   5   2     2053.48     1971.44     44.83 o 
   4   5   2     6901.17     7097.60    144.82 o 
   5   5   2      238.92      220.22     22.19 o 
   6   5   2     1759.49     1909.39     71.26 o 
   7   5   2       46.65       83.31     24.40 o 
   8   5   2       41.05       69.35     29.23 o 
   9   5   2       18.62       77.80     41.68 o 
  -9   6   2       72.33       66.78     52.16 o 
  -8   6   2        3.32      -36.95     45.46 o 
  -7   6   2       42.03       76.68     22.12 o 
  -6   6   2     1191.67     1158.07     50.28 o 
  -5   6   2       97.63      142.49     16.38 o 
  -4   6   2     1356.29     1474.17     45.93 o 
  -3   6   2      530.01      528.89     17.31 o 
  -2   6   2       17.74       23.62      8.76 o 
  -1   6   2     7224.13     7396.01    123.07 o 
   0   6   2     1439.47     1531.11     33.78 o 
   1   6   2      421.73      422.32     12.67 o 
   2   6   2      397.90      355.86     13.32 o 
   3   6   2     5399.60     5939.66    130.04 o 
   4   6   2      446.15      456.10     19.55 o 
   5   6   2      407.14      396.45     25.35 o 
   6   6   2      545.94      510.10     32.62 o 
   7   6   2       91.58      108.35     22.96 o 
   8   6   2      389.67      306.89     41.22 o 
   9   6   2      160.50      135.19     38.81 o 
  -9   7   2       41.78      126.59     55.92 o 
  -8   7   2       77.86       23.24     48.89 o 
  -7   7   2      936.54      977.67     52.59 o 
  -6   7   2      965.89      911.66     46.01 o 
  -5   7   2     1181.80     1122.56     45.45 o 
  -4   7   2        3.58       57.22     15.66 o 
  -3   7   2     4842.91     4587.72     84.31 o 
  -2   7   2      192.04      124.18     11.93 o 
  -1   7   2       62.07       45.76      7.29 o 
   0   7   2     5734.79     6019.88    114.91 o 
   1   7   2      205.60      174.68      8.71 o 
   2   7   2     8981.78     9468.05    140.46 o 
   3   7   2      929.79     1002.25     29.22 o 
   4   7   2     1484.30     1428.71     50.67 o 
   5   7   2       34.30       42.10     13.05 o 
   6   7   2     1722.66     1712.18     69.05 o 
   7   7   2      111.68      124.84     22.48 o 
   8   7   2       13.32       71.18     31.42 o 
   9   7   2       21.11       39.83     29.72 o 
  -9   8   2      127.92       89.70     34.64 o 
  -8   8   2       22.62       20.93     26.07 o 
  -7   8   2       11.83       38.75     17.98 o 
  -6   8   2      448.19      393.22     30.08 o 
  -5   8   2      272.82      275.15     22.57 o 
  -4   8   2      378.59      281.48     29.17 o 
  -3   8   2        1.14       21.14      8.16 o 
  -2   8   2      467.52      489.29     21.29 o 
  -1   8   2      927.78     1092.87     31.82 o 
   0   8   2       36.00       16.35      5.74 o 
   1   8   2      790.32      774.71     31.26 o 
   2   8   2     2250.16     2326.63     53.12 o 
   3   8   2      857.52      917.89     29.09 o 
   4   8   2      116.93      100.71     11.22 o 
   5   8   2       61.31       54.49     17.40 o 
   6   8   2       13.19       80.16     20.16 o 
   7   8   2        0.37       34.74     21.14 o 
   8   8   2       13.16       88.36     28.28 o 
   9   8   2      160.07      159.66     41.79 o 
  -9   9   2       25.02       41.02     36.27 o 
  -8   9   2      303.99      180.86     34.99 o 
  -7   9   2     1753.84     1654.70     74.96 o 
  -6   9   2       68.98       72.22     16.98 o 
  -5   9   2      640.11      605.39     33.52 o 
  -4   9   2       21.48       39.35     13.52 o 
  -3   9   2      790.41      650.31     24.98 o 
  -2   9   2       17.47       31.69     15.04 o 
  -1   9   2     3307.31     3573.34     86.94 o 
   0   9   2     1160.61     1432.36     39.87 o 
   1   9   2      415.36      351.17     15.62 o 
   2   9   2     1385.05     1253.13     33.29 o 
   3   9   2      974.99      871.50     29.33 o 
   4   9   2      733.44      655.64     38.34 o 
   5   9   2       53.75       62.74     13.80 o 
   6   9   2      453.93      458.75     33.97 o 
   7   9   2       57.26       70.04     22.02 o 
   8   9   2      868.12      967.22     62.77 o 
  -8  10   2      823.27      834.41     67.33 o 
  -7  10   2      751.72      663.18     47.29 o 
  -6  10   2      797.17      807.41     45.60 o 
  -5  10   2      345.74      345.92     32.55 o 
  -4  10   2       42.50       57.17     12.18 o 
  -3  10   2      511.82      498.44     18.84 o 
  -2  10   2        9.87       42.89     10.99 o 
  -1  10   2      855.95      831.22     30.81 o 
   0  10   2       34.11       31.17      5.33 o 
   1  10   2       17.84       26.24      8.21 o 
   2  10   2      630.25      608.60     22.60 o 
   3  10   2     2470.25     2546.65     63.02 o 
   4  10   2        1.25       16.89     11.67 o 
   5  10   2      122.61      108.17     14.16 o 
   6  10   2      418.87      429.34     34.96 o 
   7  10   2     2801.92     2777.87    111.01 o 
   8  10   2       65.64       94.12     30.21 o 
  -8  11   2      102.02      135.38     35.68 o 
  -7  11   2     1238.71     1176.01     66.04 o 
  -6  11   2      380.49      359.86     40.46 o 
  -5  11   2      529.40      524.78     32.71 o 
  -4  11   2      135.65      134.73     19.02 o 
  -3  11   2      166.13      145.53     15.54 o 
  -2  11   2      118.06      105.63     18.87 o 
  -1  11   2      687.11      613.72     26.88 o 
   0  11   2     1643.97     1655.33     58.71 o 
   1  11   2     1803.43     1859.74     52.73 o 
   2  11   2       72.83       60.75      9.34 o 
   3  11   2        1.60        3.20      7.34 o 
   4  11   2       77.47       65.11     14.17 o 
   5  11   2      409.02      370.58     23.55 o 
   6  11   2      191.46      203.32     26.88 o 
   7  11   2      355.94      346.41     38.12 o 
   8  11   2      244.20      249.22     36.39 o 
  -8  12   2      412.91      393.74     53.80 o 
  -7  12   2       33.66       69.82     31.14 o 
  -6  12   2      117.98      184.20     32.60 o 
  -5  12   2      240.44      259.70     33.58 o 
  -4  12   2     1154.62     1141.76     46.32 o 
  -3  12   2       92.08       93.17     14.55 o 
  -2  12   2     1583.16     1583.30     53.77 o 
  -1  12   2     3236.98     3435.03     90.75 o 
   0  12   2       24.74       23.95     16.57 o 
   1  12   2     2619.51     2513.17     68.02 o 
   2  12   2      812.96      815.53     36.35 o 
   3  12   2     1429.28     1414.09     53.08 o 
   4  12   2       36.13       46.59     13.05 o 
   5  12   2     1509.27     1490.86     53.59 o 
   6  12   2       70.06       60.25     26.38 o 
   7  12   2     1067.19     1094.29     74.33 o 
   8  12   2       28.46       81.55     41.97 o 
  -8  13   2       39.71       92.20     38.21 o 
  -7  13   2       44.58       85.58     32.65 o 
  -6  13   2       15.21       33.18     28.23 o 
  -5  13   2      309.11      350.42     38.71 o 
  -4  13   2       49.53       33.63     18.12 o 
  -3  13   2      163.72      153.78     18.40 o 
  -2  13   2       77.29      102.75     16.29 o 
  -1  13   2     1098.77     1107.32     43.46 o 
   0  13   2      451.03      503.18     27.58 o 
   1  13   2      121.23      129.38     15.08 o 
   2  13   2      327.70      335.71     21.84 o 
   3  13   2      264.98      266.83     18.22 o 
   4  13   2      208.27      183.23     18.43 o 
   5  13   2     1114.11     1032.71     65.62 o 
   6  13   2        1.59       25.67     17.86 o 
   7  13   2       21.84       19.72     24.95 o 
   8  13   2        7.13       14.68     25.22 o 
  -7  14   2       15.30       36.79     27.49 o 
  -6  14   2      327.83      316.13     42.07 o 
  -5  14   2       47.38       28.96     43.75 o 
  -4  14   2        7.01       14.69     12.89 o 
  -3  14   2     1851.68     1870.27     68.06 o 
  -2  14   2     1845.50     1825.93     64.97 o 
  -1  14   2     1033.62     1071.34     45.49 o 
   0  14   2      523.76      465.14     27.92 o 
   1  14   2     3420.48     3465.33     94.74 o 
   2  14   2      775.88      739.45     30.05 o 
   3  14   2     1974.39     1827.73     55.96 o 
   4  14   2     1251.46     1164.27     45.86 o 
   5  14   2     1653.02     1600.65    112.19 o 
   6  14   2       17.75       73.67     28.94 o 
   7  14   2      277.10      226.75     34.56 o 
  -7  15   2      170.83      232.98     44.46 o 
  -6  15   2       89.89      132.12     36.77 o 
  -5  15   2      383.73      334.28     43.16 o 
  -4  15   2      161.08      197.84     25.15 o 
  -3  15   2      399.14      382.16     30.28 o 
  -2  15   2      719.48      742.31     39.65 o 
  -1  15   2        0.93       44.79     19.87 o 
   0  15   2      389.25      441.49     27.80 o 
   1  15   2       96.81      100.07     20.13 o 
   2  15   2      268.05      280.17     21.68 o 
   3  15   2      200.51      168.12     17.19 o 
   4  15   2      141.01      145.15     18.14 o 
   5  15   2       86.47      109.71     20.24 o 
   6  15   2        0.50       25.49     32.90 o 
   7  15   2      217.50      248.19     42.71 o 
  -7  16   2        2.49       26.86     33.46 o 
  -6  16   2      274.38      210.92     42.81 o 
  -5  16   2      327.29      326.67     43.76 o 
  -4  16   2      509.08      543.58     44.02 o 
  -3  16   2      137.49      155.57     22.41 o 
  -2  16   2      124.16      137.77     21.86 o 
  -1  16   2       61.54       27.33     17.26 o 
   0  16   2      115.54      136.83     25.00 o 
   1  16   2     2083.59     1988.38     70.88 o 
   2  16   2     1249.47     1104.91     53.79 o 
   3  16   2      901.30      798.68     54.86 o 
   4  16   2       87.75      104.85     20.07 o 
   5  16   2     1819.64     1793.05     95.96 o 
   6  16   2       82.79      127.03     35.31 o 
   7  16   2      227.51      259.43     50.68 o 
  -6  17   2       59.28      128.33     38.80 o 
  -5  17   2      511.83      492.50     54.12 o 
  -4  17   2      165.09      214.55     28.02 o 
  -3  17   2      327.80      356.35     32.66 o 
  -2  17   2      106.44       90.10     19.81 o 
  -1  17   2       43.07       86.31     20.08 o 
   0  17   2       91.93       58.45     17.27 o 
   1  17   2      124.34      191.61     28.25 o 
   2  17   2       84.66      105.65     25.21 o 
   3  17   2      159.88      164.28     43.11 o 
   4  17   2      716.57      664.18     60.73 o 
   5  17   2       24.95       73.84     43.05 o 
   6  17   2      210.38      252.89     43.80 o 
  -6  18   2      206.39      219.64     45.89 o 
  -5  18   2       15.97       77.53     46.46 o 
  -4  18   2      364.72      415.34     38.89 o 
  -3  18   2      463.20      379.49     39.36 o 
  -2  18   2      152.61      222.55     28.28 o 
  -1  18   2      331.79      301.26     29.73 o 
   0  18   2     1161.78     1089.37     54.97 o 
   1  18   2      109.75       65.27     22.51 o 
   2  18   2       13.34       49.02     21.74 o 
   3  18   2      351.43      307.66     30.02 o 
   4  18   2       87.61       55.01     36.15 o 
   5  18   2      139.51      134.40     42.89 o 
   6  18   2      174.84      208.26     41.96 o 
  -5  19   2      684.34      659.41     66.74 o 
  -4  19   2       19.03       59.65     24.86 o 
  -3  19   2     1355.10     1336.44     71.82 o 
  -2  19   2      127.38      127.42     24.92 o 
  -1  19   2      166.12      225.21     27.11 o 
   0  19   2      679.01      742.15     58.18 o 
   1  19   2       77.71      113.58     30.77 o 
   2  19   2      860.86      922.78     62.14 o 
   3  19   2       50.07       28.17     34.17 o 
   4  19   2     1180.57     1039.14     69.16 o 
   5  19   2       39.00       85.15     38.09 o 
  -5  20   2       10.85       -6.48     22.11 o 
  -4  20   2        2.11       60.24     49.75 o 
  -3  20   2       24.84       64.40     26.19 o 
  -2  20   2        7.06       16.40     19.84 o 
  -1  20   2       49.29      141.14     33.41 o 
   0  20   2        1.74       43.99     28.00 o 
   1  20   2        2.66       44.56     24.43 o 
   2  20   2      153.09      152.02     52.22 o 
   3  20   2       11.06       31.83     27.95 o 
   4  20   2       46.63      110.65     31.31 o 
   5  20   2        8.89       47.74     39.08 o 
  -4  21   2      165.71      264.21     56.30 o 
  -3  21   2       51.92       42.61     29.34 o 
  -2  21   2      298.60      341.89     45.39 o 
  -1  21   2      368.33      465.30     50.79 o 
   0  21   2     1382.66     1353.80     88.10 o 
   1  21   2      412.03      398.72     52.05 o 
   2  21   2      421.77      437.74     52.38 o 
   3  21   2       80.55       76.31     33.46 o 
   4  21   2      203.13      188.77     38.70 o 
  -3  22   2      127.38      227.67     43.74 o 
  -2  22   2        3.68       52.21     31.48 o 
  -1  22   2       53.13       29.56     36.36 o 
   0  22   2       70.90      111.80     41.01 o 
   1  22   2      190.39      205.00     41.90 o 
   2  22   2        0.30       56.46     28.22 o 
   3  22   2        0.76       29.18     36.75 o 
  -2  23   2      144.32      214.01     45.74 o 
  -1  23   2      175.87      229.21     44.82 o 
   0  23   2      806.23      775.44     75.12 o 
   1  23   2      418.30      406.41     54.80 o 
   2  23   2      244.54      216.22     45.92 o 
   0  24   2       71.33      106.65     41.20 o 
  -9   1   3      449.81      482.06     62.68 o 
  -8   1   3       27.95       26.12     32.83 o 
  -7   1   3     1747.89     1873.57    102.68 o 
  -6   1   3        2.18       15.51     17.16 o 
  -5   1   3      867.45      843.52     43.20 o 
  -4   1   3     1175.70     1072.78     47.14 o 
  -3   1   3       81.12       60.10      7.54 o 
  -2   1   3     1572.96     1726.31     36.05 o 
  -1   1   3     9818.45    10395.91    160.98 o 
   0   1   3    20691.33    20501.83    204.29 o 
   1   1   3     1184.13     1215.00     37.44 o 
   2   1   3      167.38      220.52     17.18 o 
   3   1   3      747.00      757.47     21.02 o 
   4   1   3      656.56      580.27     20.57 o 
   5   1   3       56.97       74.04     11.23 o 
   6   1   3       26.49       46.93     14.92 o 
   7   1   3      269.80      252.29     31.59 o 
   8   1   3      492.25      498.17     49.07 o 
   9   1   3        0.56       28.62     53.97 o 
  -9   2   3       35.10      101.95     45.94 o 
  -8   2   3        1.15        1.29     22.60 o 
  -7   2   3      147.28      175.66     32.48 o 
  -6   2   3      303.93      286.82     29.33 o 
  -5   2   3       97.68       92.10     12.72 o 
  -4   2   3     1000.49      996.15     33.60 o 
  -3   2   3       86.06       53.49      5.93 o 
  -2   2   3     3192.85     3282.68     51.73 o 
  -1   2   3      331.39      359.56     11.58 o 
   0   2   3      244.09      231.98      8.53 o 
   1   2   3     5614.02     5684.46     85.28 o 
   2   2   3        8.57       15.40      8.67 o 
   3   2   3      194.34      232.91     14.97 o 
   4   2   3      848.85      909.68     31.64 o 
   5   2   3     1234.05     1253.05     39.17 o 
   6   2   3      843.11      803.40     50.61 o 
   7   2   3       18.00       63.23     21.75 o 
   8   2   3       72.52      139.42     36.08 o 
   9   2   3      412.13      394.63     71.81 o 
  -9   3   3      178.96      305.48    117.45 o 
  -8   3   3        6.70       37.33     27.32 o 
  -7   3   3        3.39       14.00     18.39 o 
  -6   3   3      749.92      677.10     34.32 o 
  -5   3   3      753.66      737.67     32.32 o 
  -4   3   3     1842.28     1745.93     86.96 o 
  -3   3   3     7038.42     6878.15    101.77 o 
  -2   3   3     1061.68     1118.25     24.29 o 
  -1   3   3        6.62        5.08      7.22 o 
   0   3   3       47.75       56.10      7.00 o 
   1   3   3     8767.48     8262.46    265.02 o 
   2   3   3      132.78      117.82      7.02 o 
   3   3   3      204.07      205.28     10.75 o 
   4   3   3     1431.72     1349.66     56.87 o 
   5   3   3      817.86      811.80     29.83 o 
   6   3   3      356.79      333.19     25.15 o 
   7   3   3      273.00      212.43     24.90 o 
   8   3   3      198.09      227.84     49.77 o 
   9   3   3      100.88      144.14     84.04 o 
  -9   4   3       57.78      128.50     53.61 o 
  -8   4   3      332.49      288.86     45.59 o 
  -7   4   3       30.30       34.53     18.99 o 
  -6   4   3       68.49       83.78     27.90 o 
  -5   4   3       92.36       87.16     12.78 o 
  -4   4   3      488.45      448.72     22.27 o 
  -3   4   3        6.51       26.69     10.04 o 
  -2   4   3     2123.66     2325.09     41.62 o 
  -1   4   3      285.27      254.84      9.34 o 
   0   4   3     1365.54     1342.47     47.69 o 
   1   4   3      178.69      139.52     10.29 o 
   2   4   3       36.97       36.51      8.88 o 
   3   4   3     2382.01     2351.19     49.39 o 
   4   4   3        7.89       28.29      8.84 o 
   5   4   3     4147.83     4121.99    147.99 o 
   6   4   3      330.06      343.90     26.81 o 
   7   4   3     1087.54     1061.66     52.58 o 
   8   4   3      267.82      276.56     43.21 o 
   9   4   3        7.74       60.24     81.41 o 
  -9   5   3      128.38      188.30     74.98 o 
  -8   5   3      165.75      153.01     54.93 o 
  -7   5   3      184.88      195.12     34.77 o 
  -6   5   3       10.25       17.69     11.25 o 
  -5   5   3      398.81      401.29     24.41 o 
  -4   5   3      301.09      335.73     19.13 o 
  -3   5   3     1179.75     1206.66     31.71 o 
  -2   5   3     1098.83     1087.95     25.60 o 
  -1   5   3     3776.59     4038.21     91.43 o 
   0   5   3      886.62      895.35     34.04 o 
   1   5   3      198.85      207.41     10.66 o 
   2   5   3      126.15      208.80     12.44 o 
   3   5   3     1013.85     1067.57     45.13 o 
   4   5   3     1192.33     1100.03     37.36 o 
   5   5   3      716.99      646.43     26.85 o 
   6   5   3        9.74       14.52     14.92 o 
   7   5   3        1.85       55.52     28.08 o 
   8   5   3       92.18       97.47     28.04 o 
   9   5   3        5.61       70.90     31.25 o 
  -9   6   3      147.64      157.16     52.23 o 
  -8   6   3      145.51      124.57     36.94 o 
  -7   6   3       23.78       65.96     23.25 o 
  -6   6   3      495.29      456.54     29.65 o 
  -5   6   3       37.52       45.82     19.76 o 
  -4   6   3      277.41      214.10     15.91 o 
  -3   6   3     4965.10     4969.49     92.62 o 
  -2   6   3     8219.47     8340.02    148.10 o 
  -1   6   3       56.77       34.81      6.37 o 
   0   6   3     1001.72     1147.74     29.77 o 
   1   6   3     1231.55     1195.60     31.00 o 
   2   6   3       27.01       36.52      9.76 o 
   3   6   3     5072.16     5315.63     97.33 o 
   4   6   3      127.81      139.27     12.54 o 
   5   6   3      702.95      688.23     33.37 o 
   6   6   3        2.01       20.25     13.56 o 
   7   6   3      653.17      655.39     42.82 o 
   8   6   3       69.43      139.14     51.52 o 
   9   6   3        2.43       36.75     47.98 o 
  -9   7   3       44.78        9.13     31.97 o 
  -8   7   3        0.18       -0.72     32.96 o 
  -7   7   3       10.02       24.93     19.87 o 
  -6   7   3        0.16        8.25     11.70 o 
  -5   7   3      343.12      333.03     23.20 o 
  -4   7   3      218.25      266.30     14.31 o 
  -3   7   3       15.93       16.49     10.74 o 
  -2   7   3     1499.40     1471.35     48.96 o 
  -1   7   3     2031.74     1983.00     77.15 o 
   0   7   3       88.32       92.26      8.91 o 
   1   7   3     2294.03     2318.31     59.68 o 
   2   7   3     1275.51     1438.01     35.96 o 
   3   7   3      276.74      288.57     17.26 o 
   4   7   3        0.00       40.40     15.59 o 
   5   7   3       65.86       62.23     11.61 o 
   6   7   3      187.55      168.11     21.54 o 
   7   7   3      429.00      397.81     35.99 o 
   8   7   3       28.43       50.14     25.03 o 
   9   7   3       68.85       69.76     42.98 o 
  -9   8   3        0.52       87.13     42.65 o 
  -8   8   3       73.39       88.04     30.49 o 
  -7   8   3        4.42       -1.46     12.08 o 
  -6   8   3      822.70      833.40     44.38 o 
  -5   8   3      128.06      124.13     17.42 o 
  -4   8   3        5.33        9.79      6.80 o 
  -3   8   3     1481.46     1353.49     43.71 o 
  -2   8   3     1766.40     1522.18     56.34 o 
  -1   8   3     2209.84     2082.41     51.63 o 
   0   8   3     1031.31     1047.74     24.80 o 
   1   8   3     1656.88     1599.31     36.70 o 
   2   8   3     1217.84     1217.90     33.23 o 
   3   8   3     3409.79     3485.51     75.46 o 
   4   8   3       69.26       55.74     15.23 o 
   5   8   3      769.27      768.86     42.45 o 
   6   8   3      336.59      353.77     30.48 o 
   7   8   3      139.04      167.64     26.77 o 
   8   8   3        3.99      130.00     35.39 o 
  -8   9   3       33.05       19.31     27.76 o 
  -7   9   3       88.64       84.95     22.24 o 
  -6   9   3      279.45      280.61     29.12 o 
  -5   9   3      170.56      181.37     20.09 o 
  -4   9   3       23.34       40.01     12.69 o 
  -3   9   3      638.70      592.04     25.14 o 
  -2   9   3      181.60      188.37     14.64 o 
  -1   9   3        0.79       23.22      8.62 o 
   0   9   3     2474.10     2687.23     64.78 o 
   1   9   3       23.15       21.57      8.05 o 
   2   9   3     1567.70     1558.58     41.32 o 
   3   9   3       35.19       55.94      9.71 o 
   4   9   3      754.96      732.82     30.57 o 
   5   9   3      177.43      169.98     17.59 o 
   6   9   3        1.21       -3.27     11.88 o 
   7   9   3      258.71      286.45     32.80 o 
   8   9   3       66.56       93.07     27.78 o 
  -8  10   3       11.56       17.53     24.30 o 
  -7  10   3      144.84      122.16     25.92 o 
  -6  10   3      886.66      862.37     53.46 o 
  -5  10   3       55.97       90.68     16.93 o 
  -4  10   3       90.08       81.09     12.47 o 
  -3  10   3      987.58      979.46     39.45 o 
  -2  10   3     1190.91     1074.29     38.76 o 
  -1  10   3     1811.06     1747.04     52.63 o 
   0  10   3      597.72      563.99     24.64 o 
   1  10   3     1444.23     1317.23     34.99 o 
   2  10   3     2039.43     1998.99     50.46 o 
   3  10   3      657.19      588.12     25.00 o 
   4  10   3       31.79       56.81     12.42 o 
   5  10   3        4.60       -4.84     11.96 o 
   6  10   3      561.10      602.48     42.65 o 
   7  10   3       88.81       61.14     22.90 o 
   8  10   3        5.59       46.50     23.53 o 
  -8  11   3       61.39       45.14     44.49 o 
  -7  11   3      317.45      373.03     51.84 o 
  -6  11   3      207.43      191.27     25.99 o 
  -5  11   3       88.70       96.07     16.86 o 
  -4  11   3      108.52      107.79     18.80 o 
  -3  11   3      997.41      991.31     42.13 o 
  -2  11   3      840.92     1007.99     39.88 o 
  -1  11   3      453.96      491.42     25.89 o 
   0  11   3      354.21      284.62     18.90 o 
   1  11   3     1371.12     1222.40     41.37 o 
   2  11   3     2252.72     2148.75     54.93 o 
   3  11   3      178.04      169.81     15.41 o 
   4  11   3       56.29       41.68     15.04 o 
   5  11   3      285.61      277.95     23.27 o 
   6  11   3     1526.95     1534.13     82.60 o 
   7  11   3      170.78      176.71     46.82 o 
   8  11   3      366.61      369.37     45.78 o 
  -8  12   3        0.63      109.73     40.86 o 
  -7  12   3      105.07      130.77     32.75 o 
  -6  12   3       13.92       61.53     69.28 o 
  -5  12   3      166.71      205.05     33.77 o 
  -4  12   3      572.24      495.00     37.85 o 
  -3  12   3      154.21      131.43     22.23 o 
  -2  12   3      379.95      390.32     29.31 o 
  -1  12   3      882.86      896.75     38.16 o 
   0  12   3      119.91      122.13     14.93 o 
   1  12   3      969.02      930.76     36.66 o 
   2  12   3        0.47        7.21     12.07 o 
   3  12   3       30.29       21.69     10.54 o 
   4  12   3      133.89      151.20     17.75 o 
   5  12   3      458.04      415.84     28.86 o 
   6  12   3       64.42       99.73     24.21 o 
   7  12   3        2.57       74.43     27.75 o 
   8  12   3      124.96       72.96     50.17 o 
  -8  13   3       23.74       73.55     45.42 o 
  -7  13   3     1262.43     1321.74     88.64 o 
  -6  13   3        1.09       39.87     49.08 o 
  -5  13   3      373.54      422.76     41.93 o 
  -4  13   3        6.33       26.88     21.01 o 
  -3  13   3       83.99      128.73     19.14 o 
  -2  13   3     3398.74     3617.05    104.05 o 
  -1  13   3      379.29      325.71     24.50 o 
   0  13   3     1268.83     1254.33     48.13 o 
   1  13   3        1.58       16.56      9.45 o 
   2  13   3     1283.59     1212.97     40.29 o 
   3  13   3        7.76       29.54     18.24 o 
   4  13   3      106.10      131.79     17.24 o 
   5  13   3       30.59       52.88     18.04 o 
   6  13   3     1134.43     1197.61     71.46 o 
   7  13   3        4.71       53.11     24.76 o 
  -7  14   3       83.93       98.59     35.30 o 
  -6  14   3      170.48      204.36     36.94 o 
  -5  14   3       13.28       27.93     25.33 o 
  -4  14   3      124.04      103.58     19.87 o 
  -3  14   3        0.21       21.11     20.99 o 
  -2  14   3        6.04       17.27     15.82 o 
  -1  14   3      706.97      691.60     36.26 o 
   0  14   3      137.32      159.52     17.90 o 
   1  14   3      191.69      189.39     18.32 o 
   2  14   3     1280.16     1217.75     41.87 o 
   3  14   3      195.47      206.15     18.70 o 
   4  14   3       76.07      106.80     27.75 o 
   5  14   3       31.45       82.99     18.29 o 
   6  14   3        2.98       24.08     22.87 o 
   7  14   3        3.67       39.33     31.93 o 
  -7  15   3      373.08      352.11     51.28 o 
  -6  15   3       33.90       38.79     32.11 o 
  -5  15   3      232.90      239.58     39.95 o 
  -4  15   3      739.78      704.00     43.36 o 
  -3  15   3      317.69      333.72     29.29 o 
  -2  15   3      124.75      137.68     22.95 o 
  -1  15   3      688.56      650.52     37.39 o 
   0  15   3      240.17      259.39     23.85 o 
   1  15   3        2.11       26.93     14.68 o 
   2  15   3      225.43      224.51     18.49 o 
   3  15   3     1705.57     1630.40     56.55 o 
   4  15   3     1611.51     1618.11     59.00 o 
   5  15   3      160.39      164.36     30.48 o 
   6  15   3      647.97      588.61     47.64 o 
   7  15   3        0.15       43.26     49.81 o 
  -7  16   3        1.89       50.92     34.52 o 
  -6  16   3        0.70       24.78     28.62 o 
  -5  16   3       78.25      110.00     36.35 o 
  -4  16   3      789.46      652.38     44.34 o 
  -3  16   3       62.57      102.28     22.21 o 
  -2  16   3       62.66       45.18     17.06 o 
  -1  16   3      587.42      620.52     38.15 o 
   0  16   3      455.01      484.24     33.31 o 
   1  16   3      429.88      375.14     29.14 o 
   2  16   3      967.88      876.16     44.69 o 
   3  16   3     1448.17     1287.03     50.43 o 
   4  16   3       85.11       94.95     18.83 o 
   5  16   3       67.43       66.73     28.25 o 
   6  16   3       95.89      122.60     33.49 o 
   7  16   3        2.93       26.77     46.69 o 
  -6  17   3      136.66      188.10     46.51 o 
  -5  17   3     1576.33     1656.49    103.31 o 
  -4  17   3      771.92      691.18     49.98 o 
  -3  17   3      374.37      357.17     35.09 o 
  -2  17   3      122.48      166.85     24.96 o 
  -1  17   3      433.27      420.92     33.84 o 
   0  17   3        8.77       19.89     22.68 o 
   1  17   3       11.62       45.87     16.01 o 
   2  17   3      388.94      402.24     31.59 o 
   3  17   3      256.01      213.71     21.70 o 
   4  17   3      432.42      363.55     32.69 o 
   5  17   3        8.21       57.64     24.56 o 
   6  17   3       37.52       64.60     27.82 o 
  -6  18   3       69.58       63.95     35.57 o 
  -5  18   3      132.48      168.10     40.32 o 
  -4  18   3      693.09      616.73     48.33 o 
  -3  18   3      432.48      431.68     38.66 o 
  -2  18   3      598.21      570.11     41.48 o 
  -1  18   3      298.66      278.23     30.99 o 
   0  18   3     1974.17     1955.90     81.09 o 
   1  18   3      922.48      945.07     52.02 o 
   2  18   3       20.69       61.26     36.49 o 
   3  18   3       97.64      112.95     26.92 o 
   4  18   3        0.18       71.39     20.16 o 
   5  18   3      712.14      661.65     93.36 o 
   6  18   3        3.92       22.07     46.52 o 
  -5  19   3       96.53      135.27     57.38 o 
  -4  19   3       25.06       54.19     42.13 o 
  -3  19   3       64.30      100.97     24.86 o 
  -2  19   3      277.29      244.66     34.19 o 
  -1  19   3        6.45      -17.71     23.54 o 
   0  19   3      342.55      348.45     35.31 o 
   1  19   3      979.41      921.24     63.32 o 
   2  19   3        9.92       72.50     28.08 o 
   3  19   3       16.66        1.76     23.73 o 
   4  19   3       54.34       89.72     29.89 o 
   5  19   3        0.24       54.38     35.47 o 
  -5  20   3      314.98      349.24     59.62 o 
  -4  20   3      607.37      687.19     66.41 o 
  -3  20   3       62.26      115.33     30.27 o 
  -2  20   3      993.32      988.30     61.49 o 
  -1  20   3      739.62      723.60     62.79 o 
   0  20   3      452.86      486.21     50.53 o 
   1  20   3      686.84      692.21     57.77 o 
   2  20   3        5.06       60.43     36.45 o 
   3  20   3      277.30      289.04     39.90 o 
   4  20   3        4.94       -9.66     30.29 o 
   5  20   3      206.95      236.14     55.67 o 
  -4  21   3        9.40      138.30     38.27 o 
  -3  21   3       53.15       80.86     26.79 o 
  -2  21   3        9.93       26.40     27.03 o 
  -1  21   3       89.07       67.18     31.87 o 
   0  21   3        1.69       28.94     24.66 o 
   1  21   3      203.94      183.19     36.03 o 
   2  21   3        0.47       40.77     29.84 o 
   3  21   3       44.30       73.69     29.03 o 
   4  21   3        0.16       53.55     28.82 o 
  -3  22   3       65.11      128.84     42.95 o 
  -2  22   3      118.85      132.72     43.97 o 
  -1  22   3      490.62      516.63     61.48 o 
   0  22   3      221.06      249.67     43.07 o 
   1  22   3      535.05      484.91     76.02 o 
   2  22   3      150.73      160.86     38.95 o 
   3  22   3      336.50      264.92     45.08 o 
  -2  23   3        1.19       37.22     30.11 o 
  -1  23   3        7.83       43.73     36.78 o 
   0  23   3       45.47       73.48     43.08 o 
   1  23   3        9.61       64.15     32.47 o 
   2  23   3       14.58       43.63     34.45 o 
  -9   0   4       96.15      -17.39     55.42 o 
  -8   0   4      623.73      547.68    104.14 o 
  -7   0   4      257.58      286.89     56.24 o 
  -6   0   4     2495.08     2779.64    148.48 o 
  -5   0   4      433.94      418.55     41.55 o 
  -4   0   4       81.55       82.90     12.88 o 
  -3   0   4      975.42      891.52     35.19 o 
  -2   0   4     2418.09     2500.83     71.30 o 
  -1   0   4    14249.14    14707.05    322.37 o 
   0   0   4       21.60       30.77      6.02 o 
   1   0   4     7922.08     7303.80    525.64 o 
   2   0   4       26.92       43.34      9.16 o 
   3   0   4     3329.56     3545.61     94.64 o 
   4   0   4       79.68       97.85     20.42 o 
   5   0   4       22.41       65.81     17.38 o 
   6   0   4     1071.68     1034.02     56.35 o 
   7   0   4     1169.47     1033.18    129.92 o 
   8   0   4        4.40      129.31     62.85 o 
   9   0   4      926.70      979.64    143.08 o 
  -9   1   4      136.72      106.69     49.79 o 
  -8   1   4      112.21      121.74     35.74 o 
  -7   1   4      559.25      475.53     49.06 o 
  -6   1   4      395.74      424.71     47.79 o 
  -5   1   4       32.40       47.02     16.76 o 
  -4   1   4     1516.53     1534.94     45.76 o 
  -3   1   4      427.41      422.82     18.38 o 
  -2   1   4        4.86       12.43      5.17 o 
  -1   1   4      173.38      187.10      8.59 o 
   0   1   4      737.29      686.42     17.83 o 
   1   1   4     3711.95     3633.84     79.31 o 
   2   1   4      749.60      788.98     19.77 o 
   3   1   4      450.98      485.03     22.50 o 
   4   1   4      119.92      117.58     10.56 o 
   5   1   4      331.41      349.04     19.55 o 
   6   1   4      270.08      240.02     19.13 o 
   7   1   4       62.81       79.35     19.14 o 
   8   1   4       75.03      126.15     36.11 o 
   9   1   4       16.87       70.00     44.73 o 
  -9   2   4       49.95       85.15     80.69 o 
  -8   2   4      307.72      284.31     56.17 o 
  -7   2   4       72.42      114.51     29.16 o 
  -6   2   4        8.42       26.91     15.42 o 
  -5   2   4     1642.97     1621.57     63.67 o 
  -4   2   4      771.60      689.74     34.76 o 
  -3   2   4      137.02       98.88      9.06 o 
  -2   2   4      262.44      222.10     10.30 o 
  -1   2   4     4990.11     5017.07     75.62 o 
   0   2   4      368.96      320.56     16.34 o 
   1   2   4     3572.52     3516.90     63.02 o 
   2   2   4       77.84       90.34      6.75 o 
   3   2   4     3056.17     3033.44     59.14 o 
   4   2   4     1147.30     1157.91     33.80 o 
   5   2   4     2755.79     2609.67     66.52 o 
   6   2   4        6.68       37.49     11.72 o 
   7   2   4        4.06       55.35     26.14 o 
   8   2   4      356.51      375.16     40.72 o 
   9   2   4      317.13      356.43     57.17 o 
  -9   3   4      315.05      277.53     63.06 o 
  -8   3   4      242.53      287.12     59.09 o 
  -7   3   4       47.02       77.86     24.24 o 
  -6   3   4      178.94      206.39     23.10 o 
  -5   3   4     1778.59     1786.53     59.45 o 
  -4   3   4     1715.87     1714.61     51.45 o 
  -3   3   4      408.82      408.31     17.90 o 
  -2   3   4      157.54      127.82     10.38 o 
  -1   3   4     4514.03     4383.90     66.69 o 
   0   3   4    10696.65    11047.41    161.89 o 
   1   3   4     1374.96     1405.03     41.56 o 
   2   3   4      556.53      665.12     21.86 o 
   3   3   4     1506.83     1562.07     38.00 o 
   4   3   4      608.44      609.16     23.76 o 
   5   3   4       98.07      107.53     13.40 o 
   6   3   4      464.58      427.00     24.18 o 
   7   3   4      439.78      445.14     34.09 o 
   8   3   4       24.97        8.51     34.23 o 
   9   3   4      206.16      182.35     48.27 o 
  -9   4   4       41.44      148.15     80.41 o 
  -8   4   4      364.82      391.60     79.60 o 
  -7   4   4       25.34       24.09     23.05 o 
  -6   4   4       40.25       23.96     21.01 o 
  -5   4   4     1457.18     1466.71     53.71 o 
  -4   4   4     1024.76      953.41     29.17 o 
  -3   4   4     2631.61     2744.31     61.96 o 
  -2   4   4     2532.13     2672.58     51.27 o 
  -1   4   4       30.23       28.57      9.71 o 
   0   4   4       16.66       27.60      4.11 o 
   1   4   4     1180.36     1086.84     28.05 o 
   2   4   4     1853.05     1981.95     39.92 o 
   3   4   4      289.77      368.48     17.94 o 
   4   4   4      415.49      464.48     20.50 o 
   5   4   4     1354.10     1340.12     44.19 o 
   6   4   4       16.99        8.05      9.98 o 
   7   4   4      113.46      125.12     23.24 o 
   8   4   4      134.96       89.55     31.47 o 
   9   4   4        1.37       -0.08     20.32 o 
  -9   5   4       93.86      144.00     45.55 o 
  -8   5   4      272.39      330.22     48.35 o 
  -7   5   4      316.96      283.75     41.38 o 
  -6   5   4      848.32      861.37     42.35 o 
  -5   5   4     2319.02     2230.65     70.40 o 
  -4   5   4     4607.79     4796.77     93.26 o 
  -3   5   4     2109.79     2205.32     49.38 o 
  -2   5   4     2090.52     1892.35     40.71 o 
  -1   5   4     5311.16     5585.49     86.69 o 
   0   5   4      245.49      193.47     11.01 o 
   1   5   4      302.66      295.38     11.51 o 
   2   5   4     2885.24     2918.12     67.38 o 
   3   5   4      835.94     1003.17     30.06 o 
   4   5   4     1552.87     1508.77     47.08 o 
   5   5   4      295.69      292.58     20.29 o 
   6   5   4      547.87      522.42     29.46 o 
   7   5   4      284.18      258.64     29.83 o 
   8   5   4      206.84      170.09     37.13 o 
   9   5   4      173.31      179.98     40.32 o 
  -9   6   4       14.24       -5.94     25.71 o 
  -8   6   4      114.01      148.65     37.83 o 
  -7   6   4       24.21       38.14     31.88 o 
  -6   6   4        3.49       10.30     12.77 o 
  -5   6   4      791.50      777.79     36.80 o 
  -4   6   4     1696.44     1707.50     45.00 o 
  -3   6   4        0.48       24.30      8.08 o 
  -2   6   4        2.36       18.03      6.08 o 
  -1   6   4       73.29       80.89      8.50 o 
   0   6   4     1216.84     1128.65     35.13 o 
   1   6   4        2.16        8.18      5.20 o 
   2   6   4      219.68      231.71     12.58 o 
   3   6   4      467.91      591.17     22.80 o 
   4   6   4      174.69      173.81     18.42 o 
   5   6   4        7.23       35.70     17.27 o 
   6   6   4      214.16      211.76     22.96 o 
   7   6   4        3.08       78.68     21.44 o 
   8   6   4      411.52      403.25     40.07 o 
   9   6   4        4.54        3.48     19.46 o 
  -9   7   4      313.22      274.33     49.63 o 
  -8   7   4       48.32       22.80     27.33 o 
  -7   7   4     1388.66     1350.87     78.20 o 
  -6   7   4      419.81      386.78     29.73 o 
  -5   7   4     1200.85     1159.27     56.96 o 
  -4   7   4      468.26      378.78     18.24 o 
  -3   7   4      373.68      327.27     15.94 o 
  -2   7   4    11829.92    12325.35    225.34 o 
  -1   7   4        5.75       28.70      8.09 o 
   0   7   4       28.91       13.74      8.01 o 
   1   7   4      949.99     1004.31     26.93 o 
   2   7   4     7735.81     7511.89    124.56 o 
   3   7   4      157.93      190.25     17.18 o 
   4   7   4     2846.13     3125.54     78.62 o 
   5   7   4       24.93       85.76     21.67 o 
   6   7   4     1453.48     1445.17     64.25 o 
   7   7   4       16.41        7.73     18.09 o 
   8   7   4      265.03      269.22     35.55 o 
  -8   8   4        6.29      142.41     83.38 o 
  -7   8   4        6.36       51.43     21.86 o 
  -6   8   4        0.79       39.25     21.34 o 
  -5   8   4      277.22      282.44     32.74 o 
  -4   8   4      278.03      265.92     16.54 o 
  -3   8   4      412.07      392.02     18.09 o 
  -2   8   4     1239.59     1255.50     32.26 o 
  -1   8   4      150.94      179.50     14.14 o 
   0   8   4      161.31      146.23     12.38 o 
   1   8   4     1635.68     1814.87     42.72 o 
   2   8   4     1569.03     1713.26     43.82 o 
   3   8   4      495.78      528.10     22.90 o 
   4   8   4      816.42      859.83     38.28 o 
   5   8   4      354.49      355.23     24.72 o 
   6   8   4       84.04       92.96     20.25 o 
   7   8   4       51.88      101.67     27.78 o 
   8   8   4       90.37       83.28     34.93 o 
  -8   9   4       37.45       11.58     24.74 o 
  -7   9   4       86.04      115.75     23.48 o 
  -6   9   4     1892.27     1914.60     77.11 o 
  -5   9   4      406.29      390.22     28.01 o 
  -4   9   4       17.86       44.40     10.57 o 
  -3   9   4      832.13      810.04     32.40 o 
  -2   9   4     2692.57     2627.84     69.94 o 
  -1   9   4     1100.19     1063.33     36.45 o 
   0   9   4      652.34      531.59     23.89 o 
   1   9   4      480.04      527.71     21.73 o 
   2   9   4     4896.37     4784.92     96.10 o 
   3   9   4      196.10      202.63     16.26 o 
   4   9   4     3697.77     3933.00     97.98 o 
   5   9   4      878.65      858.29     38.62 o 
   6   9   4      481.34      495.99     38.38 o 
   7   9   4      853.99      819.41     60.95 o 
   8   9   4      531.08      560.10     52.44 o 
  -8  10   4      383.90      416.52     63.03 o 
  -7  10   4       47.01       85.06     26.26 o 
  -6  10   4       33.92       66.89     21.54 o 
  -5  10   4       51.21       45.68     14.03 o 
  -4  10   4       40.13       34.83      9.96 o 
  -3  10   4      209.87      198.43     18.72 o 
  -2  10   4     1963.10     2101.10     62.46 o 
  -1  10   4     1655.44     1730.08     52.78 o 
   0  10   4      506.16      489.80     26.62 o 
   1  10   4     2449.07     2382.97     55.67 o 
   2  10   4      633.40      616.27     25.04 o 
   3  10   4      915.14      883.75     33.50 o 
   4  10   4      501.56      445.24     26.64 o 
   5  10   4      554.13      562.70     32.69 o 
   6  10   4      406.58      376.97     36.14 o 
   7  10   4      314.25      306.58     36.91 o 
   8  10   4      154.41      105.81     31.71 o 
  -8  11   4      210.97      158.83     50.44 o 
  -7  11   4      473.16      457.02     52.69 o 
  -6  11   4        7.29       -3.98     17.13 o 
  -5  11   4        1.12       34.91     18.82 o 
  -4  11   4      751.85      715.47     37.69 o 
  -3  11   4       53.51       65.61     15.25 o 
  -2  11   4      475.88      450.64     26.50 o 
  -1  11   4       56.50       67.31     12.75 o 
   0  11   4     1767.25     1779.72     56.42 o 
   1  11   4      339.45      309.45     21.19 o 
   2  11   4     1852.71     1898.39     53.11 o 
   3  11   4        2.77       27.60     19.33 o 
   4  11   4      248.71      257.87     20.80 o 
   5  11   4      466.31      455.84     29.30 o 
   6  11   4      927.41      834.61     52.82 o 
   7  11   4       12.81       98.62     30.65 o 
   8  11   4      100.01       99.02     39.22 o 
  -8  12   4      606.10      622.46     75.51 o 
  -7  12   4      539.07      537.73     65.34 o 
  -6  12   4     1113.82     1271.63     81.78 o 
  -5  12   4      224.46      266.92     33.36 o 
  -4  12   4      910.01      828.54     44.33 o 
  -3  12   4     2170.65     2320.94     77.12 o 
  -2  12   4     1296.70     1368.27     53.06 o 
  -1  12   4     1493.83     1605.13     57.16 o 
   0  12   4      314.34      330.06     23.03 o 
   1  12   4     1918.17     1868.68     60.83 o 
   2  12   4       66.98       61.67     14.53 o 
   3  12   4      174.58      188.21     17.39 o 
   4  12   4        3.56        2.27     10.07 o 
   5  12   4      163.40      134.74     19.32 o 
   6  12   4       71.21      138.53     27.70 o 
   7  12   4     1002.76     1052.07     69.26 o 
   8  12   4       60.84      135.74     43.35 o 
  -7  13   4       63.49       48.54     42.30 o 
  -6  13   4       40.61       87.64     31.21 o 
  -5  13   4       81.53       70.70     25.64 o 
  -4  13   4       21.11       41.00     15.90 o 
  -3  13   4        6.55       41.46     22.20 o 
  -2  13   4       89.91       89.38     17.63 o 
  -1  13   4      118.25      125.45     18.27 o 
   0  13   4       71.65       66.82     14.75 o 
   1  13   4      134.99      119.25     12.55 o 
   2  13   4      681.16      613.53     28.08 o 
   3  13   4     1053.51      998.48     45.64 o 
   4  13   4      197.72      197.30     21.34 o 
   5  13   4       14.75       58.21     28.20 o 
   6  13   4      315.86      292.85     35.37 o 
   7  13   4        1.35       22.98     23.80 o 
  -7  14   4      272.72      325.64     61.09 o 
  -6  14   4     1692.23     1685.77    103.17 o 
  -5  14   4      268.70      318.97     41.96 o 
  -4  14   4     1466.37     1540.51     68.31 o 
  -3  14   4      452.56      473.06     35.31 o 
  -2  14   4       52.30       76.91     17.10 o 
  -1  14   4     2236.78     2384.01     83.11 o 
   0  14   4      581.53      586.74     33.72 o 
   1  14   4     1265.90     1311.59     51.58 o 
   2  14   4      120.89      144.07     16.00 o 
   3  14   4       38.37       63.77     19.11 o 
   4  14   4      144.96      163.28     20.51 o 
   5  14   4      395.83      402.71     38.99 o 
   6  14   4      185.76      221.08     33.96 o 
   7  14   4      158.16      207.14     38.23 o 
  -7  15   4        0.51       27.16     43.24 o 
  -6  15   4       30.52       31.55     42.26 o 
  -5  15   4       20.11       99.38     30.28 o 
  -4  15   4        9.40       25.70     17.05 o 
  -3  15   4       55.47       43.78     18.89 o 
  -2  15   4       79.98      117.09     21.18 o 
  -1  15   4      674.61      683.17     40.37 o 
   0  15   4       54.35       51.34     18.41 o 
   1  15   4      854.00      858.78     42.31 o 
   2  15   4       42.75       40.90     15.75 o 
   3  15   4       42.93       41.88     14.19 o 
   4  15   4      800.55      790.65     40.65 o 
   5  15   4      330.05      350.04     49.68 o 
   6  15   4       10.77       77.38     33.35 o 
   7  15   4        5.04       54.20     27.37 o 
  -6  16   4      375.55      424.26     57.00 o 
  -5  16   4      497.35      534.06     80.28 o 
  -4  16   4      192.51      197.76     45.17 o 
  -3  16   4     1063.44     1155.11     59.83 o 
  -2  16   4     1652.55     1820.98     77.11 o 
  -1  16   4      399.02      465.94     35.57 o 
   0  16   4       21.10       46.20     18.15 o 
   1  16   4        5.84       18.10     14.77 o 
   2  16   4       65.47       99.74     18.07 o 
   3  16   4     1275.67     1203.04     50.11 o 
   4  16   4       18.75       29.17     16.51 o 
   5  16   4      544.88      512.74     37.04 o 
   6  16   4      112.58      125.01     30.10 o 
  -6  17   4        9.49      167.77     72.53 o 
  -5  17   4        2.61       58.00     34.61 o 
  -4  17   4      197.93      150.82     27.66 o 
  -3  17   4      391.96      379.91     36.63 o 
  -2  17   4        1.75       41.59     21.62 o 
  -1  17   4       55.19       62.49     19.11 o 
   0  17   4       65.56       64.25     18.47 o 
   1  17   4      840.91      785.59     45.46 o 
   2  17   4     1106.34     1067.97     53.91 o 
   3  17   4       13.14       43.42     16.01 o 
   4  17   4      535.70      497.92     34.70 o 
   5  17   4      131.10      162.95     29.42 o 
   6  17   4      240.49      207.85     41.46 o 
  -6  18   4       77.33      122.55     43.27 o 
  -5  18   4      364.07      399.67     56.23 o 
  -4  18   4      559.83      493.84     43.78 o 
  -3  18   4      484.27      503.01     43.03 o 
  -2  18   4        3.09       42.28     22.00 o 
  -1  18   4      142.41      161.91     25.64 o 
   0  18   4       34.44       84.82     22.02 o 
   1  18   4       24.53       15.91     17.95 o 
   2  18   4        2.34       27.41     16.20 o 
   3  18   4      192.40      179.15     25.33 o 
   4  18   4      337.75      313.46     40.23 o 
   5  18   4      120.85      161.26     36.89 o 
  -5  19   4      200.85      244.53     49.02 o 
  -4  19   4      525.70      641.09     54.75 o 
  -3  19   4      216.90      192.01     31.92 o 
  -2  19   4        8.06       -2.94     20.62 o 
  -1  19   4      334.92      418.34     38.71 o 
   0  19   4     1424.69     1414.48     72.78 o 
   1  19   4       51.01       69.77     22.51 o 
   2  19   4       64.37       99.15     30.22 o 
   3  19   4        2.04       47.33     29.03 o 
   4  19   4      819.73      753.60     61.90 o 
   5  19   4        1.84       24.09     49.08 o 
  -4  20   4       10.60       77.06     63.84 o 
  -3  20   4        0.25       62.07     26.21 o 
  -2  20   4      362.61      362.82     40.41 o 
  -1  20   4      129.06      132.63     27.94 o 
   0  20   4       23.39       55.83     31.74 o 
   1  20   4      574.55      548.43     50.59 o 
   2  20   4       10.50       50.65     34.98 o 
   3  20   4       86.49      119.21     36.52 o 
   4  20   4       42.10       95.90     31.68 o 
  -4  21   4        2.08       10.95     30.03 o 
  -3  21   4       56.10       97.14     37.90 o 
  -2  21   4       75.83      113.71     29.84 o 
  -1  21   4      686.28      696.72     63.34 o 
   0  21   4      819.40      841.64     69.77 o 
   1  21   4       65.33       97.60     36.91 o 
   2  21   4      280.20      274.06     41.75 o 
   3  21   4        6.54        6.73     21.04 o 
   4  21   4      310.85      224.75     44.19 o 
  -3  22   4       55.28      140.30     41.12 o 
  -2  22   4       56.28      124.79     42.51 o 
  -1  22   4        0.32       11.22     28.11 o 
   0  22   4        2.70       54.42     30.59 o 
   1  22   4       33.94       43.50     32.28 o 
   2  22   4        5.25       67.25     31.98 o 
   3  22   4       15.77       42.81     32.57 o 
  -1  23   4       60.42      100.15     56.02 o 
   0  23   4      165.16      153.08     41.20 o 
   1  23   4       57.93      107.83     34.17 o 
  -9   1   5      494.31      605.53     98.21 o 
  -8   1   5      886.96      902.49    100.97 o 
  -7   1   5      334.46      383.06     41.72 o 
  -6   1   5     2214.26     2222.16     92.65 o 
  -5   1   5     1107.71     1067.33     46.82 o 
  -4   1   5     4651.72     4619.53    132.82 o 
  -3   1   5      518.08      503.46     19.89 o 
  -2   1   5     5721.94     5798.44     96.42 o 
  -1   1   5     3803.77     4034.79     66.19 o 
   0   1   5    19709.35    18942.75    395.57 o 
   1   1   5      457.55      437.01     26.93 o 
   2   1   5     3099.89     3089.59     53.69 o 
   3   1   5     1340.34     1315.49     39.64 o 
   4   1   5     6232.60     6153.02    118.52 o 
   5   1   5      670.84      648.34     28.49 o 
   6   1   5      152.05      168.00     18.65 o 
   7   1   5      872.00      792.10     66.34 o 
   8   1   5      494.70      413.71     45.88 o 
   9   1   5      758.46      833.68    115.68 o 
  -9   2   5      256.69      234.13     52.51 o 
  -8   2   5       19.00       46.21     36.53 o 
  -7   2   5      262.40      270.39     36.28 o 
  -6   2   5     1164.16     1130.58     77.56 o 
  -5   2   5      452.39      412.82     28.64 o 
  -4   2   5     1083.24     1100.80     53.99 o 
  -3   2   5      894.45      788.02     25.31 o 
  -2   2   5       38.87       58.15      7.43 o 
  -1   2   5     3051.11     2856.46     96.54 o 
   0   2   5       30.41       16.08     11.37 o 
   1   2   5     7390.40     8117.84    149.25 o 
   2   2   5       66.22       83.98     10.93 o 
   3   2   5       17.60       40.75      9.25 o 
   4   2   5       79.76      105.08     11.79 o 
   5   2   5      474.17      469.64     24.19 o 
   6   2   5      416.64      383.22     31.10 o 
   7   2   5      321.07      280.61     28.63 o 
   8   2   5        2.35       75.15     25.60 o 
   9   2   5      115.87      184.44     39.94 o 
  -9   3   5       23.60       93.08     53.76 o 
  -8   3   5      681.20      612.26     67.05 o 
  -7   3   5      217.34      188.76     36.50 o 
  -6   3   5      743.77      759.83     40.48 o 
  -5   3   5       90.62       88.45     15.31 o 
  -4   3   5     6517.25     6519.47    131.67 o 
  -3   3   5     1197.88     1161.71     33.34 o 
  -2   3   5     3415.14     3259.86     63.21 o 
  -1   3   5      477.75      498.09     19.65 o 
   0   3   5    16948.80    17544.51    301.11 o 
   1   3   5       17.38       33.32     10.51 o 
   2   3   5     3595.22     3550.88     78.77 o 
   3   3   5     2940.39     2988.32     64.18 o 
   4   3   5      950.88      884.32     31.35 o 
   5   3   5     1979.62     1965.82     59.05 o 
   6   3   5     1207.58     1185.97     52.99 o 
   7   3   5      549.05      569.29     61.93 o 
   8   3   5      149.19      160.42     32.02 o 
   9   3   5      276.74      257.92     46.36 o 
  -9   4   5      216.80      174.99     59.61 o 
  -8   4   5        1.33       90.42     33.90 o 
  -7   4   5       90.77      149.38     46.65 o 
  -6   4   5       32.74       51.90     17.38 o 
  -5   4   5     1283.67     1219.99     47.82 o 
  -4   4   5      231.62      267.69     17.35 o 
  -3   4   5     6395.26     6431.84    116.93 o 
  -2   4   5      270.90      251.46     13.27 o 
  -1   4   5     5534.89     5439.04    124.17 o 
   0   4   5      660.42      648.84     23.09 o 
   1   4   5    12812.72    13542.98    216.03 o 
   2   4   5      508.23      504.65     22.31 o 
   3   4   5     5275.52     5036.90     96.14 o 
   4   4   5       23.55       16.09      8.29 o 
   5   4   5     1227.67     1211.03     42.36 o 
   6   4   5      768.11      776.05     37.56 o 
   7   4   5       95.96      111.98     22.72 o 
   8   4   5       37.12       61.70     27.90 o 
  -9   5   5      129.02      133.35     55.30 o 
  -8   5   5       11.32       50.26     51.98 o 
  -7   5   5      237.13      283.88     41.20 o 
  -6   5   5      447.16      412.59     30.45 o 
  -5   5   5      212.57      167.39     20.15 o 
  -4   5   5     1835.71     1781.25     48.93 o 
  -3   5   5      164.70      184.39     15.47 o 
  -2   5   5     3791.11     3854.89     79.20 o 
  -1   5   5      285.04      232.92     12.05 o 
   0   5   5     2964.86     2819.62     80.92 o 
   1   5   5     1922.09     2127.17     53.91 o 
   2   5   5     2655.02     2549.24    104.89 o 
   3   5   5     2446.21     2544.46     60.38 o 
   4   5   5     1236.32     1202.03     39.83 o 
   5   5   5       96.48       92.19     14.85 o 
   6   5   5     1292.56     1198.78     48.80 o 
   7   5   5        3.47       27.47     22.64 o 
   8   5   5        4.79       51.70     26.31 o 
  -8   6   5       35.61      136.08     44.94 o 
  -7   6   5     1423.73     1401.28     73.86 o 
  -6   6   5      186.09      194.49     42.30 o 
  -5   6   5     4031.86     4144.48    117.80 o 
  -4   6   5      670.79      658.59     27.08 o 
  -3   6   5     5129.39     5158.93    115.14 o 
  -2   6   5       59.79       78.67     13.27 o 
  -1   6   5     6865.32     7006.18    137.90 o 
   0   6   5      761.72      866.36     28.90 o 
   1   6   5      142.67       72.02      8.55 o 
   2   6   5       28.09       44.54      9.27 o 
   3   6   5     6885.96     7046.07    317.53 o 
   4   6   5      600.24      665.07     28.88 o 
   5   6   5     1844.13     1797.46     68.05 o 
   6   6   5      193.47      174.84     28.24 o 
   7   6   5      421.99      379.09     35.46 o 
   8   6   5      301.07      276.28     36.61 o 
  -8   7   5       60.13      100.22     35.54 o 
  -7   7   5        0.34       14.88     39.12 o 
  -6   7   5       33.82       70.47     26.26 o 
  -5   7   5      263.43      256.05     28.74 o 
  -4   7   5       78.77       78.64     11.60 o 
  -3   7   5      489.69      542.23     24.70 o 
  -2   7   5        1.16        6.29      5.86 o 
  -1   7   5     2616.10     2707.26     83.20 o 
   0   7   5     1247.14     1237.08     40.42 o 
   1   7   5      100.91       78.06      8.65 o 
   2   7   5     2069.33     2101.36     59.83 o 
   3   7   5      211.78      193.75     15.16 o 
   4   7   5       17.64       20.32     13.15 o 
   5   7   5       29.90       60.36     19.58 o 
   6   7   5       81.36      110.05     17.93 o 
   7   7   5       85.10      136.00     25.57 o 
   8   7   5       44.35      116.55     29.05 o 
  -8   8   5      414.12      418.27     53.38 o 
  -7   8   5      915.03      827.06     52.74 o 
  -6   8   5      132.79      117.91     22.03 o 
  -5   8   5      972.64      904.68     44.47 o 
  -4   8   5      663.44      673.55     31.11 o 
  -3   8   5     2873.02     2839.14     84.64 o 
  -2   8   5      413.33      429.85     23.14 o 
  -1   8   5     2437.90     2397.86     63.73 o 
   0   8   5       86.88       91.38     12.20 o 
   1   8   5     2132.31     2071.28     57.48 o 
   2   8   5      138.25      128.06     21.49 o 
   3   8   5     6062.40     6106.49    125.26 o 
   4   8   5      659.66      660.72     30.86 o 
   5   8   5     1136.01     1105.30     45.00 o 
   6   8   5      507.79      492.86     40.55 o 
   7   8   5      479.36      507.74     44.09 o 
   8   8   5      330.25      338.91     42.76 o 
  -8   9   5       79.61      167.19     49.24 o 
  -7   9   5      281.93      273.70     35.38 o 
  -6   9   5       31.23       63.41     38.94 o 
  -5   9   5        2.45       19.66     21.39 o 
  -4   9   5      574.20      548.84     39.24 o 
  -3   9   5      441.11      419.84     20.44 o 
  -2   9   5      397.39      318.27     16.48 o 
  -1   9   5     1781.64     1835.92     56.59 o 
   0   9   5        2.86        4.54      6.92 o 
   1   9   5      492.49      492.47     21.98 o 
   2   9   5     1164.94     1035.44     38.91 o 
   3   9   5       92.24      125.96     16.17 o 
   4   9   5       57.30       74.36     19.42 o 
   5   9   5       30.31       56.02     33.10 o 
   6   9   5      880.22      871.52     52.21 o 
   7   9   5        6.40       78.95     25.50 o 
   8   9   5        0.55       27.22     30.23 o 
  -8  10   5      171.94      221.01     55.51 o 
  -7  10   5      637.06      647.93     58.27 o 
  -6  10   5      260.82      235.06     28.95 o 
  -5  10   5      254.47      241.52     39.76 o 
  -4  10   5        0.24       12.30     14.13 o 
  -3  10   5     1947.76     2109.21     70.29 o 
  -2  10   5      313.07      305.90     22.43 o 
  -1  10   5      776.01      715.33     33.01 o 
   0  10   5      136.41      159.63     16.89 o 
   1  10   5     2277.18     2190.06     56.20 o 
   2  10   5      514.92      500.30     23.67 o 
   3  10   5     1050.35      981.64     37.02 o 
   4  10   5       42.25       34.56     19.07 o 
   5  10   5      190.50      192.25     23.50 o 
   6  10   5      526.70      479.59     48.05 o 
   7  10   5      359.39      350.86     38.91 o 
   8  10   5      418.12      389.79     48.09 o 
  -8  11   5      320.78      353.13     83.66 o 
  -7  11   5      103.62       71.45     46.04 o 
  -6  11   5      690.06      741.44     67.99 o 
  -5  11   5      109.92      133.84     27.98 o 
  -4  11   5       94.65       75.15     17.52 o 
  -3  11   5      323.62      302.30     24.15 o 
  -2  11   5     4885.83     4923.99    127.15 o 
  -1  11   5      193.25      211.82     19.39 o 
   0  11   5     3037.56     3108.46     86.86 o 
   1  11   5       58.99       72.54     12.95 o 
   2  11   5     4037.36     4021.47     94.69 o 
   3  11   5      118.63      146.09     15.77 o 
   4  11   5       14.18        6.45     10.29 o 
   5  11   5      110.71      108.49     18.75 o 
   6  11   5      475.15      500.26     41.23 o 
   7  11   5      510.32      587.10     53.59 o 
  -7  12   5      283.07      357.11     50.10 o 
  -6  12   5      485.00      448.78     50.89 o 
  -5  12   5      143.34      129.44     29.37 o 
  -4  12   5      327.31      302.08     28.21 o 
  -3  12   5      101.48       93.44     17.37 o 
  -2  12   5       60.15       76.62     15.85 o 
  -1  12   5      255.47      266.51     22.98 o 
   0  12   5     1173.97     1211.18     48.35 o 
   1  12   5       43.95       40.96      9.97 o 
   2  12   5       16.50       10.72      9.98 o 
   3  12   5        7.97        9.72      9.57 o 
   4  12   5      207.28      179.77     23.68 o 
   5  12   5      133.86      151.20     21.98 o 
   6  12   5      212.08      231.72     32.32 o 
   7  12   5      611.46      584.29     52.25 o 
  -7  13   5      127.79      164.44     40.29 o 
  -6  13   5     1118.33     1207.54     81.00 o 
  -5  13   5      249.37      259.80     37.20 o 
  -4  13   5      778.89      878.98     59.85 o 
  -3  13   5       39.39       29.41     22.70 o 
  -2  13   5     3215.54     3394.50    110.53 o 
  -1  13   5       94.04       97.50     16.93 o 
   0  13   5     4933.57     5015.38    135.87 o 
   1  13   5     1069.34     1100.44     47.46 o 
   2  13   5     3858.06     3909.83     99.06 o 
   3  13   5       12.92       51.10     17.89 o 
   4  13   5     1537.31     1575.15     61.44 o 
   5  13   5        3.38       13.93     21.48 o 
   6  13   5      140.41      191.15     33.31 o 
   7  13   5       52.50      118.30     36.61 o 
  -7  14   5        2.27      127.51     39.86 o 
  -6  14   5       40.55      144.46     41.76 o 
  -5  14   5       33.13       79.66     39.49 o 
  -4  14   5      137.57      184.69     26.75 o 
  -3  14   5       12.88        2.45     14.34 o 
  -2  14   5      281.81      267.48     26.55 o 
  -1  14   5        1.88       19.02     12.72 o 
   0  14   5      147.73      142.69     20.23 o 
   1  14   5       66.78       81.72     16.51 o 
   2  14   5     1291.34     1204.04     45.38 o 
   3  14   5      294.05      306.71     22.90 o 
   4  14   5      128.13      112.07     19.83 o 
   5  14   5        5.25       38.92     26.97 o 
   6  14   5       16.56       92.37     26.82 o 
   7  14   5        0.42       62.29     59.38 o 
  -7  15   5       33.87       92.64     38.46 o 
  -6  15   5      195.61      227.84     44.40 o 
  -5  15   5      234.03      280.44     44.09 o 
  -4  15   5     1168.32     1219.96     64.79 o 
  -3  15   5       78.25      105.29     23.44 o 
  -2  15   5     1271.43     1292.06     62.73 o 
  -1  15   5       88.29      120.84     20.84 o 
   0  15   5     3838.56     4102.46    127.63 o 
   1  15   5      222.58      230.43     24.88 o 
   2  15   5     2151.23     2137.79     78.75 o 
   3  15   5      894.95      866.64     41.76 o 
   4  15   5     2006.85     1938.62     73.46 o 
   5  15   5      443.54      423.43     34.91 o 
   6  15   5      432.98      454.16     46.30 o 
  -6  16   5      139.04      137.74     40.66 o 
  -5  16   5       21.60       10.06     23.90 o 
  -4  16   5       47.64       81.08     22.50 o 
  -3  16   5       75.75       74.97     25.07 o 
  -2  16   5       83.25      113.05     23.49 o 
  -1  16   5       68.32       79.18     20.01 o 
   0  16   5       96.52      108.95     21.00 o 
   1  16   5        2.32       12.16     24.61 o 
   2  16   5      497.15      487.25     35.46 o 
   3  16   5      687.64      624.11     35.54 o 
   4  16   5      128.29      127.31     21.60 o 
   5  16   5       93.13      149.18     25.24 o 
   6  16   5       94.33      143.24     35.21 o 
  -6  17   5      140.48      188.50     46.13 o 
  -5  17   5      153.00      123.42     39.15 o 
  -4  17   5      702.24      717.49     53.67 o 
  -3  17   5       34.35       56.40     22.52 o 
  -2  17   5     1771.44     1912.35     91.12 o 
  -1  17   5       38.07      113.08     36.00 o 
   0  17   5      594.05      550.00     41.19 o 
   1  17   5        1.67       22.49     25.02 o 
   2  17   5      765.08      787.22     46.62 o 
   3  17   5      255.50      283.23     31.06 o 
   4  17   5      752.51      655.60     41.47 o 
   5  17   5      296.20      256.32     43.16 o 
   6  17   5      111.66      160.82     46.77 o 
  -5  18   5      497.21      472.99     60.87 o 
  -4  18   5       62.85      102.58     57.80 o 
  -3  18   5      880.74      848.83     57.06 o 
  -2  18   5       29.70       93.26     28.23 o 
  -1  18   5       27.52       82.43     34.82 o 
   0  18   5       75.97      110.74     32.65 o 
   1  18   5      256.02      291.86     34.98 o 
   2  18   5       35.45       65.52     21.07 o 
   3  18   5       65.05       81.48     22.25 o 
   4  18   5        8.42       60.70     26.40 o 
   5  18   5      822.07      784.14    105.47 o 
  -5  19   5        4.99       25.92     39.88 o 
  -4  19   5      216.26      241.93     44.61 o 
  -3  19   5        0.01       50.87     28.83 o 
  -2  19   5      186.00      225.60     31.81 o 
  -1  19   5      217.12      247.58     31.84 o 
   0  19   5        6.21       11.71     17.05 o 
   1  19   5      172.70      206.43     29.03 o 
   2  19   5      263.93      261.80     37.84 o 
   3  19   5       22.24       68.59     29.72 o 
   4  19   5      410.37      349.35     43.84 o 
  -4  20   5       49.06      128.67     42.88 o 
  -3  20   5       75.42       89.13     28.84 o 
  -2  20   5        4.51       86.61     58.35 o 
  -1  20   5      249.65      194.15     33.46 o 
   0  20   5       12.61       52.84     33.56 o 
   1  20   5      980.88     1047.41     72.25 o 
   2  20   5       93.55      116.07     31.50 o 
   3  20   5       89.76      120.60     30.78 o 
   4  20   5        5.13       36.57     46.91 o 
  -3  21   5       34.06       45.25     28.49 o 
  -2  21   5       84.39      106.56     30.50 o 
  -1  21   5       77.44      147.98     36.43 o 
   0  21   5        0.01       55.29     44.75 o 
   1  21   5        4.55       57.72     28.67 o 
   2  21   5       18.33       32.13     30.85 o 
   3  21   5        1.08       54.46     33.93 o 
  -2  22   5        0.00      129.69     37.94 o 
  -1  22   5     1193.06     1183.91     91.16 o 
   0  22   5       13.59       37.35     34.34 o 
   1  22   5      624.89      583.74     59.71 o 
   2  22   5       58.51      134.20     36.37 o 
  -9   0   6     1394.02     1308.71    212.63 o 
  -8   0   6       47.55      198.86     75.34 o 
  -7   0   6     2212.00     2329.28    228.38 o 
  -6   0   6        6.65       97.62     31.20 o 
  -5   0   6     3548.33     3439.95    163.81 o 
  -4   0   6       43.44       52.19     14.43 o 
  -3   0   6     5595.08     5825.19    162.21 o 
  -2   0   6      118.76       97.52     16.40 o 
  -1   0   6    14053.28    15102.71    290.16 o 
   0   0   6     1049.50      850.89     50.75 o 
   1   0   6     2907.26     2956.50    170.52 o 
   2   0   6      645.84      636.51     51.38 o 
   3   0   6      378.90      340.66     38.08 o 
   4   0   6     2616.05     2753.30     99.72 o 
   5   0   6     1564.83     1589.12     80.58 o 
   6   0   6      816.58      765.38     51.25 o 
   7   0   6      376.59      291.24     38.36 o 
   8   0   6      991.29      872.15    185.46 o 
  -9   1   6        0.21       53.01     83.22 o 
  -8   1   6      141.35      184.24     50.42 o 
  -7   1   6        0.32       17.40     30.53 o 
  -6   1   6      351.83      321.55     34.55 o 
  -5   1   6      525.63      535.61     27.37 o 
  -4   1   6      349.80      364.05     20.36 o 
  -3   1   6     2125.09     2334.22     57.38 o 
  -2   1   6     1241.92     1372.32     36.97 o 
  -1   1   6        4.44       97.45     18.11 o 
   0   1   6       66.28       72.43      6.42 o 
   1   1   6     2944.91     3131.57    109.38 o 
   2   1   6      435.01      449.85     20.25 o 
   3   1   6      107.61      112.61     12.73 o 
   4   1   6      948.68      960.58     34.94 o 
   5   1   6        9.44       45.06     12.12 o 
   6   1   6      109.46      119.91     17.02 o 
   7   1   6      295.53      267.04     28.06 o 
   8   1   6       88.82      104.71     28.63 o 
  -8   2   6       19.60       44.98     71.18 o 
  -7   2   6      265.04      339.31     54.71 o 
  -6   2   6      258.63      256.11     25.47 o 
  -5   2   6     3643.39     3397.60    108.58 o 
  -4   2   6       42.24       70.31     11.12 o 
  -3   2   6     6256.84     6226.67    119.03 o 
  -2   2   6      680.31      720.70     24.61 o 
  -1   2   6     8517.49     8606.75    152.94 o 
   0   2   6     5640.50     5933.93    144.33 o 
   1   2   6    14997.35    15795.28    268.75 o 
   2   2   6      183.81      151.00     13.10 o 
   3   2   6     1115.03     1004.16     50.85 o 
   4   2   6     2546.68     2401.02     63.26 o 
   5   2   6      948.11      912.86     37.81 o 
   6   2   6      255.31      254.71     24.56 o 
   7   2   6       83.13       84.56     17.30 o 
   8   2   6      762.29      735.15     84.96 o 
  -8   3   6      424.63      480.97     77.71 o 
  -7   3   6      122.33      145.71     30.92 o 
  -6   3   6      889.49      842.47     45.50 o 
  -5   3   6      347.65      325.55     21.27 o 
  -4   3   6      665.31      660.25     30.02 o 
  -3   3   6     3113.45     3309.43     75.42 o 
  -2   3   6      236.29      215.75     13.31 o 
  -1   3   6        4.42       15.86     16.20 o 
   0   3   6     3245.65     3177.01     71.85 o 
   1   3   6     2612.13     2532.76     64.21 o 
   2   3   6      990.36      931.99     33.89 o 
   3   3   6      158.32      156.89     11.93 o 
   4   3   6      323.13      305.59     19.39 o 
   5   3   6     3824.15     3981.26    103.31 o 
   6   3   6        6.08        9.25     13.92 o 
   7   3   6      797.01      719.85     48.86 o 
   8   3   6      237.49      239.72     36.78 o 
  -8   4   6        4.87       10.40     39.21 o 
  -7   4   6      684.26      610.41     71.49 o 
  -6   4   6        5.89       -1.11     14.27 o 
  -5   4   6      744.51      650.31     30.62 o 
  -4   4   6       94.86       84.15     13.68 o 
  -3   4   6     2943.29     2933.68     79.29 o 
  -2   4   6      496.62      476.80     21.40 o 
  -1   4   6     2166.19     2148.19     56.56 o 
   0   4   6      196.91      211.56     14.63 o 
   1   4   6     2781.07     2992.53     73.16 o 
   2   4   6     1600.98     1797.38     53.75 o 
   3   4   6      705.07      647.81     36.03 o 
   4   4   6     1040.90      916.66     33.98 o 
   5   4   6      324.70      352.82     24.38 o 
   6   4   6      750.86      757.44     38.87 o 
   7   4   6      182.49      192.91     27.77 o 
   8   4   6      284.35      345.65     44.61 o 
  -8   5   6      242.22      272.25     65.92 o 
  -7   5   6        8.57       42.80     72.44 o 
  -6   5   6     2455.78     2506.92    103.29 o 
  -5   5   6      372.41      364.28     26.95 o 
  -4   5   6     2957.24     2934.01     75.35 o 
  -3   5   6      522.99      527.49     23.27 o 
  -2   5   6     6387.19     6543.51    120.26 o 
  -1   5   6      454.43      452.11     21.69 o 
   0   5   6      594.30      483.95     21.81 o 
   1   5   6     1458.17     1423.39     44.98 o 
   2   5   6     1464.40     1520.59     48.52 o 
   3   5   6     3606.56     3685.84    109.47 o 
   4   5   6     1556.80     1515.56     48.46 o 
   5   5   6     1916.06     1995.20     64.73 o 
   6   5   6      249.35      225.05     27.58 o 
   7   5   6      962.35      952.36     56.82 o 
   8   5   6       84.62      104.10     29.92 o 
  -8   6   6      102.82      122.31     49.77 o 
  -7   6   6      258.42      287.84     47.71 o 
  -6   6   6        3.77       39.35     74.35 o 
  -5   6   6       67.63       74.18     16.51 o 
  -4   6   6       12.32       24.74     25.27 o 
  -3   6   6       47.92       23.59      8.42 o 
  -2   6   6      120.53       93.25     10.47 o 
  -1   6   6      232.67      211.19     14.94 o 
   0   6   6        1.49       14.76      9.72 o 
   1   6   6      422.75      464.35     22.99 o 
   2   6   6      463.08      393.41     25.54 o 
   3   6   6      189.16      191.88     14.89 o 
   4   6   6      405.86      373.05     26.86 o 
   5   6   6      325.17      301.76     24.30 o 
   6   6   6      161.18      149.58     20.60 o 
   7   6   6      199.92      174.28     28.77 o 
   8   6   6       88.45       66.85     25.20 o 
  -8   7   6      649.80      742.43     76.43 o 
  -7   7   6        0.75        6.10     19.80 o 
  -6   7   6     1903.39     1925.13     79.22 o 
  -5   7   6      232.70      243.64     24.66 o 
  -4   7   6     6649.43     6743.50    185.70 o 
  -3   7   6      294.36      283.24     18.93 o 
  -2   7   6     4843.88     4980.03    102.84 o 
  -1   7   6     3148.19     3197.41     68.89 o 
   0   7   6     1240.03     1103.52     35.30 o 
   1   7   6     1051.21     1091.86     40.00 o 
   2   7   6     1655.33     1663.70     56.05 o 
   3   7   6     3118.01     3049.00    148.29 o 
   4   7   6     1737.61     1772.23     63.73 o 
   5   7   6      973.80      967.71     42.90 o 
   6   7   6      960.49      973.85     47.32 o 
   7   7   6      705.69      699.41     54.88 o 
   8   7   6        7.01       66.84     30.75 o 
  -8   8   6       64.82       48.45     30.39 o 
  -7   8   6      429.62      383.08     38.33 o 
  -6   8   6       20.21       85.45     20.48 o 
  -5   8   6       33.73       25.92     16.10 o 
  -4   8   6       99.70      148.92     39.47 o 
  -3   8   6     1203.86     1163.98     46.33 o 
  -2   8   6       42.70       44.30     10.75 o 
  -1   8   6       27.12       41.92     17.55 o 
   0   8   6      739.77      641.74     27.97 o 
   1   8   6      552.20      532.68     24.92 o 
   2   8   6     1296.35     1423.97     51.69 o 
   3   8   6        0.30       33.53      9.88 o 
   4   8   6        3.03        0.77     10.99 o 
   5   8   6       16.44       -0.05     12.17 o 
   6   8   6      115.54      106.31     20.86 o 
   7   8   6      331.46      307.40     42.72 o 
   8   8   6        9.02       62.30     43.29 o 
  -8   9   6      596.43      650.41     95.69 o 
  -7   9   6       25.17      111.74     36.64 o 
  -6   9   6     1389.57     1474.21     70.68 o 
  -5   9   6       80.41      108.18     21.02 o 
  -4   9   6     3223.28     3183.16    121.83 o 
  -3   9   6      306.79      284.44     18.93 o 
  -2   9   6     7549.85     7804.71    177.81 o 
  -1   9   6     1690.00     1852.86     60.22 o 
   0   9   6     3204.00     3001.24    140.24 o 
   1   9   6      574.48      609.15     30.69 o 
   2   9   6     3540.62     3631.26    101.64 o 
   3   9   6      925.12      892.02     43.10 o 
   4   9   6      145.48      152.76     18.09 o 
   5   9   6     1172.20     1138.88     50.31 o 
   6   9   6       76.95       90.98     22.12 o 
   7   9   6      634.81      625.62     51.86 o 
   8   9   6        0.68       95.02     49.10 o 
  -8  10   6        0.48      -21.28     36.87 o 
  -7  10   6      261.14      300.57     43.17 o 
  -6  10   6        0.03       62.96     55.69 o 
  -5  10   6      112.48      155.34     42.65 o 
  -4  10   6       31.61       65.11     18.61 o 
  -3  10   6      285.56      314.31     25.51 o 
  -2  10   6       85.62       85.44     16.31 o 
  -1  10   6     3393.83     3276.48    150.75 o 
   0  10   6      573.77      542.88     37.39 o 
   1  10   6     2067.38     2017.83     82.68 o 
   2  10   6     1007.79     1017.87     44.72 o 
   3  10   6      347.17      343.57     29.71 o 
   4  10   6      267.63      278.54     23.28 o 
   5  10   6       39.54       69.49     29.90 o 
   6  10   6      428.37      406.30     34.36 o 
   7  10   6        9.22       93.37     51.63 o 
  -7  11   6        0.69       53.14     47.44 o 
  -6  11   6     1122.52     1205.51     81.51 o 
  -5  11   6        1.26       39.59     21.88 o 
  -4  11   6      425.56      372.09     30.29 o 
  -3  11   6     1257.62     1252.37     54.51 o 
  -2  11   6     5510.43     5762.29    151.78 o 
  -1  11   6     1406.51     1494.68     57.63 o 
   0  11   6     1686.18     1776.52     61.12 o 
   1  11   6      346.21      341.09     21.53 o 
   2  11   6     2249.70     2196.37     64.58 o 
   3  11   6        1.51       44.08     20.39 o 
   4  11   6       15.21       39.66     18.93 o 
   5  11   6        1.60       30.05     14.84 o 
   6  11   6        1.76       75.64     30.69 o 
   7  11   6      558.41      686.90     65.78 o 
  -7  12   6      890.73      838.92     75.60 o 
  -6  12   6        8.15       86.73     39.12 o 
  -5  12   6      665.90      669.87     53.69 o 
  -4  12   6      235.98      246.51     25.82 o 
  -3  12   6      209.96      218.41     27.66 o 
  -2  12   6        0.81        3.03     11.46 o 
  -1  12   6     2859.32     2936.84     92.70 o 
   0  12   6      266.89      284.40     34.24 o 
   1  12   6      731.83      739.60     35.13 o 
   2  12   6     2419.43     2442.39     82.62 o 
   3  12   6     1115.75     1129.32     45.16 o 
   4  12   6       94.51      115.25     20.84 o 
   5  12   6       45.82       60.39     17.91 o 
   6  12   6      751.65      742.67     65.92 o 
   7  12   6       50.31       42.94     28.67 o 
  -7  13   6       40.58       89.80     36.64 o 
  -6  13   6      298.63      268.83     43.56 o 
  -5  13   6       16.75       30.28     25.60 o 
  -4  13   6      143.79      183.06     36.10 o 
  -3  13   6        9.51       27.15     16.68 o 
  -2  13   6      406.79      425.01     31.35 o 
  -1  13   6      304.23      347.27     28.47 o 
   0  13   6      603.56      615.98     36.46 o 
   1  13   6     2704.57     2813.84     90.07 o 
   2  13   6       75.90       96.17     15.61 o 
   3  13   6       60.43       59.28     16.78 o 
   4  13   6      139.81      145.58     21.09 o 
   5  13   6       60.79       77.57     31.43 o 
   6  13   6       35.07       34.19     27.97 o 
   7  13   6        0.87      148.87     39.72 o 
  -7  14   6      268.78      297.54     53.29 o 
  -6  14   6       43.50      166.11     58.30 o 
  -5  14   6      405.52      454.83     53.18 o 
  -4  14   6        0.08       37.58     34.92 o 
  -3  14   6     1309.37     1408.83     66.72 o 
  -2  14   6      378.10      376.12     31.93 o 
  -1  14   6      307.67      322.96     41.72 o 
   0  14   6       90.09      116.60     20.80 o 
   1  14   6     2908.19     2896.14     96.33 o 
   2  14   6      630.40      655.49     33.94 o 
   3  14   6      173.66      204.69     29.83 o 
   4  14   6     2077.66     2203.75     80.03 o 
   5  14   6      617.98      572.46     45.59 o 
   6  14   6      616.59      603.89     63.13 o 
  -6  15   6       27.56      113.12     40.89 o 
  -5  15   6       43.83       77.35     40.28 o 
  -4  15   6      150.30      170.83     29.75 o 
  -3  15   6      331.86      361.93     34.26 o 
  -2  15   6       26.70       47.23     21.10 o 
  -1  15   6     1472.50     1426.99     65.30 o 
   0  15   6      298.24      324.64     29.95 o 
   1  15   6      318.64      294.88     35.10 o 
   2  15   6      366.82      313.14     29.85 o 
   3  15   6       25.80       71.25     17.60 o 
   4  15   6        5.89       17.67     17.03 o 
   5  15   6       19.20       48.09     30.82 o 
   6  15   6        5.37      103.18     38.18 o 
  -6  16   6        4.53       40.73     33.98 o 
  -5  16   6      683.10      794.01     71.40 o 
  -4  16   6       29.72       29.66     21.39 o 
  -3  16   6      850.26      924.88     57.75 o 
  -2  16   6      127.81      148.38     26.28 o 
  -1  16   6     1086.45     1168.98     61.71 o 
   0  16   6      132.01      124.77     24.55 o 
   1  16   6      608.88      583.92     41.86 o 
   2  16   6      213.78      170.82     26.84 o 
   3  16   6     1942.31     1857.62     80.11 o 
   4  16   6      596.42      559.96     43.72 o 
   5  16   6      134.23      159.54     30.15 o 
   6  16   6      251.15      197.51     50.42 o 
  -5  17   6       28.06       73.53     37.57 o 
  -4  17   6      274.04      273.31     37.83 o 
  -3  17   6       82.91       83.34     29.36 o 
  -2  17   6      880.25      853.76     57.31 o 
  -1  17   6       33.32       46.04     21.30 o 
   0  17   6      430.21      445.31     37.17 o 
   1  17   6      173.40      186.93     26.80 o 
   2  17   6       47.48       33.88     23.19 o 
   3  17   6        5.72       47.14     20.84 o 
   4  17   6      126.54      106.08     29.41 o 
   5  17   6      190.01      194.73     34.25 o 
  -5  18   6      300.33      275.01     52.34 o 
  -4  18   6      126.11      118.61     39.67 o 
  -3  18   6      495.59      413.46     47.99 o 
  -2  18   6       86.17      122.17     27.85 o 
  -1  18   6      669.66      653.35     50.13 o 
   0  18   6      135.95      148.48     27.41 o 
   1  18   6       73.47       79.87     25.65 o 
   2  18   6      173.73      233.28     28.40 o 
   3  18   6      295.66      273.29     40.65 o 
   4  18   6       32.11       27.65     37.85 o 
   5  18   6       54.59       -8.14     27.27 o 
  -4  19   6     1557.99     1580.86    109.59 o 
  -3  19   6       69.38       29.59     25.71 o 
  -2  19   6      333.39      409.87     42.63 o 
  -1  19   6       34.93      101.57     35.13 o 
   0  19   6      958.32      948.52     63.19 o 
   1  19   6      326.60      302.97     39.41 o 
   2  19   6        1.70       55.59     44.48 o 
   3  19   6       42.51       50.20     25.14 o 
   4  19   6      164.71      175.02     44.53 o 
  -3  20   6      205.13      162.64     34.72 o 
  -2  20   6      103.53      148.80     42.08 o 
  -1  20   6       49.22       82.31     29.78 o 
   0  20   6        0.25       11.84     19.48 o 
   1  20   6      177.41      177.28     32.02 o 
   2  20   6       20.56       98.14     74.62 o 
   3  20   6       73.87       30.33     30.18 o 
  -2  21   6      161.70      168.28     45.51 o 
  -1  21   6      260.74      330.77     42.43 o 
   0  21   6      736.54      773.06     66.28 o 
   1  21   6      200.73      167.19     38.54 o 
   2  21   6      238.03      151.23     74.11 o 
   0  22   6       21.17       50.22     39.66 o 
  -8   1   7     1051.15     1085.18    115.80 o 
  -7   1   7        7.58       -2.21     19.84 o 
  -6   1   7      323.91      368.06     52.75 o 
  -5   1   7      707.31      691.60     38.39 o 
  -4   1   7      296.15      279.63     19.38 o 
  -3   1   7       81.01       58.71     10.86 o 
  -2   1   7       86.02      109.28     13.86 o 
  -1   1   7     4673.08     4542.88    108.46 o 
   0   1   7     2108.68     2038.02     78.88 o 
   1   1   7     5991.16     5893.57    212.55 o 
   2   1   7      970.09      875.01     52.07 o 
   3   1   7     2390.06     2367.02    104.32 o 
   4   1   7      126.65      109.25     13.28 o 
   5   1   7     4108.02     4130.20    109.61 o 
   6   1   7      113.02      125.49     17.48 o 
   7   1   7      803.55      664.31     38.63 o 
   8   1   7        2.53       58.63     35.68 o 
  -8   2   7        0.01       42.21     67.28 o 
  -7   2   7      376.10      401.49     67.30 o 
  -6   2   7       31.58       72.63     22.62 o 
  -5   2   7     2220.66     2151.09     67.33 o 
  -4   2   7       18.00       35.66     22.69 o 
  -3   2   7       78.55       67.14     11.10 o 
  -2   2   7      115.52      120.63     11.93 o 
  -1   2   7       13.98        6.27      8.56 o 
   0   2   7      527.00      442.38     26.83 o 
   1   2   7      709.40      757.03     44.86 o 
   2   2   7      361.48      408.92     32.87 o 
   3   2   7      182.76      233.62     24.71 o 
   4   2   7      287.76      285.92     19.40 o 
   5   2   7       68.12      110.04     19.25 o 
   6   2   7      212.24      234.53     22.62 o 
   7   2   7       54.23       74.14     23.10 o 
   8   2   7      208.04      150.29     41.04 o 
  -8   3   7      573.55      497.57    126.05 o 
  -7   3   7      170.83      185.15     47.78 o 
  -6   3   7        4.88       12.04     20.83 o 
  -5   3   7      179.34      169.69     19.55 o 
  -4   3   7     2237.38     2277.84     65.63 o 
  -3   3   7      303.55      291.95     18.53 o 
  -2   3   7      692.81      627.37     27.94 o 
  -1   3   7      304.34      252.44     23.86 o 
   0   3   7     1202.12     1150.78     38.86 o 
   1   3   7     2561.44     2563.08     68.79 o 
   2   3   7       13.99       22.29      9.76 o 
   3   3   7     4772.16     4625.51    118.08 o 
   4   3   7       78.03       82.81     17.12 o 
   5   3   7     1113.32     1034.09     42.91 o 
   6   3   7      144.14      125.30     37.42 o 
   7   3   7      749.71      650.00     40.35 o 
   8   3   7       99.41       66.45     81.02 o 
  -8   4   7        0.01      102.32     46.55 o 
  -7   4   7      476.60      452.59     57.30 o 
  -6   4   7      302.81      289.70     43.47 o 
  -5   4   7     2037.46     1998.83     68.98 o 
  -4   4   7      343.86      359.42     22.49 o 
  -3   4   7      752.31      724.35     29.36 o 
  -2   4   7     1374.83     1457.86     43.53 o 
  -1   4   7     2108.96     1922.71     78.37 o 
   0   4   7     1562.16     1541.67     47.43 o 
   1   4   7       93.19      112.34     13.98 o 
   2   4   7     2097.81     2113.49     71.45 o 
   3   4   7      766.01      792.69     38.93 o 
   4   4   7      356.07      345.93     26.89 o 
   5   4   7      476.47      401.05     26.56 o 
   6   4   7      570.86      532.08     33.71 o 
   7   4   7       57.06       85.93     26.11 o 
   8   4   7      125.65      142.23     45.26 o 
  -8   5   7       25.32       50.34     83.04 o 
  -7   5   7       30.87       22.75     35.25 o 
  -6   5   7     1236.23     1191.06     71.05 o 
  -5   5   7      416.91      408.67     28.20 o 
  -4   5   7      358.83      317.27     29.36 o 
  -3   5   7       18.29       22.79      9.23 o 
  -2   5   7       60.23       73.84     10.93 o 
  -1   5   7      547.77      463.62     25.81 o 
   0   5   7       29.07       45.92      9.74 o 
   1   5   7       78.43      115.12     14.01 o 
   2   5   7        1.21        5.50      9.87 o 
   3   5   7      401.98      428.62     28.83 o 
   4   5   7      166.38      223.45     26.88 o 
   5   5   7      118.63      119.46     25.91 o 
   6   5   7        4.88       40.03     16.72 o 
   7   5   7      252.60      199.23     36.11 o 
   8   5   7       21.46       99.83     31.27 o 
  -8   6   7      102.47       85.96     45.52 o 
  -7   6   7      413.75      397.55     46.32 o 
  -6   6   7        2.39       51.81     26.05 o 
  -5   6   7     2686.13     2519.01     89.53 o 
  -4   6   7      894.82      844.01     49.45 o 
  -3   6   7     2014.33     2045.43     60.06 o 
  -2   6   7      721.36      688.77     28.73 o 
  -1   6   7      158.34      139.56     18.41 o 
   0   6   7      767.00      734.88     31.16 o 
   1   6   7       17.23        6.54      8.84 o 
   2   6   7     1414.05     1463.54     53.57 o 
   3   6   7       39.88       51.75     14.40 o 
   4   6   7     4538.49     4782.91    139.66 o 
   5   6   7      382.33      384.57     32.46 o 
   6   6   7     1055.71     1023.32     57.54 o 
   7   6   7      155.34      172.45     36.71 o 
   8   6   7      206.97      184.33     40.21 o 
  -8   7   7        3.68       27.33     40.04 o 
  -7   7   7      580.72      423.42     44.33 o 
  -6   7   7      375.53      365.39     36.71 o 
  -5   7   7       44.01       51.81     18.06 o 
  -4   7   7       94.39      107.91     16.32 o 
  -3   7   7      201.70      186.82     17.20 o 
  -2   7   7       19.67       57.72     23.23 o 
  -1   7   7       14.05       23.77      7.53 o 
   0   7   7        9.40       18.83     10.53 o 
   1   7   7      474.73      467.38     26.15 o 
   2   7   7       27.87       19.20     11.83 o 
   3   7   7        0.12       77.24     22.45 o 
   4   7   7      126.96      114.00     20.48 o 
   5   7   7       14.33       23.28     15.56 o 
   6   7   7      119.30      150.83     26.77 o 
   7   7   7       23.81       20.98     32.41 o 
  -8   8   7        0.02      104.94     46.60 o 
  -7   8   7      805.77      749.96     58.94 o 
  -6   8   7        3.45       43.01     20.03 o 
  -5   8   7      134.07      181.82     25.76 o 
  -4   8   7       41.54       45.61     13.98 o 
  -3   8   7     4945.85     5112.38    141.40 o 
  -2   8   7     2074.57     2121.24     66.27 o 
  -1   8   7      536.41      479.45     27.48 o 
   0   8   7     1079.30     1016.39     40.91 o 
   1   8   7      689.12      731.14     35.07 o 
   2   8   7     3845.52     3831.51    109.81 o 
   3   8   7      229.63      240.05     23.65 o 
   4   8   7     1552.28     1673.90     78.17 o 
   5   8   7        0.93       -4.82     14.23 o 
   6   8   7     1505.15     1493.53     87.81 o 
   7   8   7      205.48      157.43     37.61 o 
  -7   9   7      128.79      105.95     38.98 o 
  -6   9   7      368.69      389.68     45.48 o 
  -5   9   7      114.22      114.97     26.59 o 
  -4   9   7      356.15      349.82     24.53 o 
  -3   9   7       75.37       89.83     14.43 o 
  -2   9   7      547.72      526.89     27.10 o 
  -1   9   7      104.22      107.25     12.54 o 
   0   9   7      186.54      148.51     16.31 o 
   1   9   7     1829.77     1940.27     66.45 o 
   2   9   7       20.33       39.93     31.57 o 
   3   9   7     1338.69     1380.96     59.87 o 
   4   9   7      212.50      161.19     24.83 o 
   5   9   7      232.00      260.82     32.09 o 
   6   9   7        2.82       37.39     24.86 o 
   7   9   7      318.09      240.04     44.06 o 
  -7  10   7      381.03      338.38     47.24 o 
  -6  10   7      217.86      206.39     38.43 o 
  -5  10   7      106.56      137.94     32.56 o 
  -4  10   7      385.92      347.53     30.27 o 
  -3  10   7     1121.59     1168.52     53.74 o 
  -2  10   7     1951.14     1951.44     70.91 o 
  -1  10   7     1008.79     1011.47     43.52 o 
   0  10   7     2537.76     2414.68     95.54 o 
   1  10   7     1708.86     1701.08     62.46 o 
   2  10   7     1572.94     1544.23     61.49 o 
   3  10   7      942.89      972.71     57.17 o 
   4  10   7      128.31      140.70     23.75 o 
   5  10   7        2.03       32.22     18.28 o 
   6  10   7      358.04      306.71     36.16 o 
   7  10   7       21.54       28.86     27.10 o 
  -7  11   7        9.59       38.70     29.61 o 
  -6  11   7      546.00      562.47     56.33 o 
  -5  11   7      219.58      236.86     36.11 o 
  -4  11   7        3.58       32.06     24.84 o 
  -3  11   7      253.85      267.13     26.45 o 
  -2  11   7      292.18      272.56     25.08 o 
  -1  11   7      345.27      287.79     24.68 o 
   0  11   7      674.21      623.56     46.57 o 
   1  11   7      535.83      561.01     32.85 o 
   2  11   7        7.03       37.76     16.29 o 
   3  11   7     2320.92     2412.07     89.70 o 
   4  11   7        1.72        2.59     13.49 o 
   5  11   7      324.03      361.41     37.39 o 
   6  11   7        6.40       44.26     22.90 o 
   7  11   7      382.58      341.35     52.03 o 
  -7  12   7       99.13      126.88     39.58 o 
  -6  12   7        0.33       46.19     38.67 o 
  -5  12   7      528.46      492.45     55.18 o 
  -4  12   7      139.38      194.16     31.77 o 
  -3  12   7        4.58       -1.65     12.63 o 
  -2  12   7      196.71      179.93     22.70 o 
  -1  12   7     1818.93     1904.95     71.31 o 
   0  12   7       31.13       65.61     15.50 o 
   1  12   7      114.90       89.08     18.08 o 
   2  12   7      819.99      850.19     46.49 o 
   3  12   7      316.09      352.05     32.57 o 
   4  12   7      194.41      200.49     27.87 o 
   5  12   7      187.65      153.44     29.68 o 
   6  12   7      337.56      315.53     47.89 o 
  -6  13   7      774.16      786.49     73.37 o 
  -5  13   7       76.54      110.34     32.37 o 
  -4  13   7      310.64      365.70     37.78 o 
  -3  13   7     1175.37     1274.67     62.73 o 
  -2  13   7        4.80       58.58     17.64 o 
  -1  13   7      233.87      237.39     27.70 o 
   0  13   7      288.40      275.84     26.83 o 
   1  13   7      911.97      919.68     56.13 o 
   2  13   7      546.46      514.24     36.47 o 
   3  13   7      152.51      199.93     25.91 o 
   4  13   7       57.45       63.33     26.07 o 
   5  13   7      647.59      739.25     53.54 o 
   6  13   7        8.33       34.95     27.56 o 
  -6  14   7       17.36       77.11     66.80 o 
  -5  14   7       57.90       61.20     32.73 o 
  -4  14   7       27.42        2.13     13.92 o 
  -3  14   7       15.60       71.43     20.54 o 
  -2  14   7      313.84      292.94     33.79 o 
  -1  14   7     1137.54     1073.01     54.90 o 
   0  14   7      250.42      242.93     25.37 o 
   1  14   7       89.22       99.92     23.50 o 
   2  14   7      116.11       94.40     21.10 o 
   3  14   7       39.11      106.64     27.37 o 
   4  14   7       31.36       19.94     34.75 o 
   5  14   7       30.70      101.49     31.87 o 
   6  14   7        0.17       73.10     41.22 o 
  -6  15   7      337.76      357.43     84.65 o 
  -5  15   7      129.87      154.62     39.37 o 
  -4  15   7      877.07      827.73     57.96 o 
  -3  15   7      107.87       87.83     23.38 o 
  -2  15   7      688.37      731.85     47.39 o 
  -1  15   7      330.14      339.03     31.39 o 
   0  15   7        5.42       94.40     23.42 o 
   1  15   7      334.04      309.63     34.81 o 
   2  15   7        1.59       84.91     24.94 o 
   3  15   7     1090.88     1145.40     61.40 o 
   4  15   7        3.17       42.35     22.68 o 
   5  15   7     1112.26     1244.76     76.07 o 
  -5  16   7      100.20      115.55     36.86 o 
  -4  16   7       12.98       54.95     38.82 o 
  -3  16   7        3.01       51.32     22.56 o 
  -2  16   7      141.99      152.82     27.35 o 
  -1  16   7       20.55       19.87     17.29 o 
   0  16   7      793.24      680.80     44.28 o 
   1  16   7       78.25       82.52     40.47 o 
   2  16   7      778.21      675.69     53.75 o 
   3  16   7        7.23       60.92     24.19 o 
   4  16   7      146.06      184.66     31.74 o 
   5  16   7        0.32       31.33     22.02 o 
  -5  17   7      127.03      129.93     44.59 o 
  -4  17   7      605.47      668.32     69.90 o 
  -3  17   7      340.45      427.07     43.10 o 
  -2  17   7      343.97      313.80     35.81 o 
  -1  17   7      330.21      329.08     35.39 o 
   0  17   7        2.70       28.69     21.91 o 
   1  17   7      186.70      237.66     36.35 o 
   2  17   7       31.78       83.61     25.95 o 
   3  17   7      132.39      149.59     31.88 o 
   4  17   7       90.79       86.81     31.43 o 
   5  17   7      275.18      272.31     44.95 o 
  -4  18   7      144.23      221.73     48.19 o 
  -3  18   7       98.16      124.09     31.04 o 
  -2  18   7      436.79      464.70     44.49 o 
  -1  18   7      160.41      175.44     30.94 o 
   0  18   7      569.01      598.35     47.30 o 
   1  18   7      169.03      163.19     35.44 o 
   2  18   7      337.47      339.02     43.59 o 
   3  18   7       98.44      102.26     30.46 o 
   4  18   7      830.46      823.81     84.15 o 
  -3  19   7      252.35      274.70     41.79 o 
  -2  19   7       16.84       99.36     28.83 o 
  -1  19   7       98.18      115.69     28.60 o 
   0  19   7       47.57      104.34     31.17 o 
   1  19   7      248.20      232.35     38.16 o 
   2  19   7        8.74       73.30     29.32 o 
   3  19   7       19.84       61.03     29.25 o 
  -3  20   7      183.90      198.15     44.14 o 
  -2  20   7       26.09       80.98     46.13 o 
  -1  20   7      267.34      269.03     47.72 o 
   0  20   7      371.25      445.01     53.96 o 
   1  20   7        3.65        0.65     23.32 o 
   2  20   7      407.46      435.82     53.20 o 
  -1  21   7      154.92      249.29     68.15 o 
   0  21   7       27.67       51.53     39.79 o 
   1  21   7        5.54       62.61     40.16 o 
  -8   0   8      391.50      331.98    117.00 o 
  -7   0   8      700.03      603.06     78.62 o 
  -6   0   8       37.94       55.02     40.67 o 
  -5   0   8      431.67      502.41     50.76 o 
  -4   0   8      333.53      327.06     36.51 o 
  -3   0   8       10.68        6.63     11.65 o 
  -2   0   8       96.57      111.45     20.51 o 
  -1   0   8       94.23       84.46     14.03 o 
   0   0   8     2909.71     2996.35    141.87 o 
   1   0   8       27.61        5.81     16.12 o 
   2   0   8      670.74      700.31     60.98 o 
   3   0   8      107.27      103.79     29.83 o 
   4   0   8      785.58      976.47     80.48 o 
   5   0   8      280.76      185.91     41.72 o 
   6   0   8     1588.71     1519.39    119.34 o 
   7   0   8       37.77       61.26     43.20 o 
   8   0   8      617.46      580.83    139.82 o 
  -8   1   8        9.43      -15.38     41.48 o 
  -7   1   8       91.25       87.59     44.22 o 
  -6   1   8       15.51       45.48     21.96 o 
  -5   1   8       30.71       41.51     22.53 o 
  -4   1   8      133.69      150.82     17.19 o 
  -3   1   8        6.45       13.15      9.86 o 
  -2   1   8      341.58      357.00     21.41 o 
  -1   1   8      623.22      582.40     28.01 o 
   0   1   8      687.61      737.21     44.87 o 
   1   1   8      139.28      169.77     22.26 o 
   2   1   8       89.14      105.47     19.99 o 
   3   1   8      437.22      461.26     37.26 o 
   4   1   8        2.66       11.15     13.54 o 
   5   1   8       20.99       13.11     19.83 o 
   6   1   8        0.05       41.80     21.75 o 
   7   1   8       20.02       18.55     24.18 o 
   8   1   8       58.57      226.75     96.71 o 
  -8   2   8        8.47      122.41    148.06 o 
  -7   2   8      357.11      318.76     77.31 o 
  -6   2   8       44.40       52.91     31.45 o 
  -5   2   8       58.86       87.26     17.64 o 
  -4   2   8      756.09      760.67     35.55 o 
  -3   2   8      421.73      447.94     33.65 o 
  -2   2   8      375.84      351.28     23.68 o 
  -1   2   8       97.81       89.34     14.37 o 
   0   2   8     4967.55     5146.85    119.56 o 
   1   2   8      556.39      507.89     36.20 o 
   2   2   8      740.64      657.66     46.35 o 
   3   2   8       42.26       31.31     11.61 o 
   4   2   8      287.08      285.23     30.26 o 
   5   2   8       16.80       52.71     20.47 o 
   6   2   8      293.08      300.23     37.83 o 
   7   2   8       11.44       98.60     40.74 o 
   8   2   8      311.24      308.25    122.43 o 
  -8   3   8       20.01      157.40     70.00 o 
  -7   3   8       74.88       89.13     43.74 o 
  -6   3   8      175.16      122.07     25.76 o 
  -5   3   8      141.40      156.75     24.53 o 
  -4   3   8      148.45      149.88     17.21 o 
  -3   3   8     1000.32      950.64     38.02 o 
  -2   3   8      164.01      168.74     15.56 o 
  -1   3   8     1444.46     1361.21     48.37 o 
   0   3   8      553.48      549.45     30.84 o 
   1   3   8     2191.67     2129.71     64.65 o 
   2   3   8       57.57       78.19     13.23 o 
   3   3   8      981.05      900.19     46.33 o 
   4   3   8       44.79       43.82     28.02 o 
   5   3   8      246.01      237.71     30.20 o 
   6   3   8      193.78      164.23     26.46 o 
   7   3   8      113.42       87.91     23.77 o 
  -8   4   8      254.53      221.92     67.46 o 
  -7   4   8      100.05       52.33     39.90 o 
  -6   4   8      554.04      476.37     46.51 o 
  -5   4   8       24.53       60.29     14.54 o 
  -4   4   8      401.85      404.84     25.18 o 
  -3   4   8      461.97      458.41     25.65 o 
  -2   4   8      608.61      590.69     34.34 o 
  -1   4   8      399.16      402.22     24.95 o 
   0   4   8      200.48      179.41     16.15 o 
   1   4   8      499.86      474.29     28.39 o 
   2   4   8      103.23      102.97     15.45 o 
   3   4   8      290.11      270.73     24.23 o 
   4   4   8     1835.08     1782.96     78.47 o 
   5   4   8      378.70      346.63     33.32 o 
   6   4   8        5.78       63.47     22.06 o 
   7   4   8       39.78       46.48     24.79 o 
  -8   5   8      135.24       69.58     53.34 o 
  -7   5   8       28.87       62.56     30.61 o 
  -6   5   8      284.88      290.16     40.64 o 
  -5   5   8      359.43      360.20     26.37 o 
  -4   5   8      398.52      389.16     25.01 o 
  -3   5   8     1261.03     1324.22     47.52 o 
  -2   5   8      368.27      359.25     32.99 o 
  -1   5   8     1883.60     1740.82     57.53 o 
   0   5   8      220.73      222.97     19.28 o 
   1   5   8     2566.34     2684.70     86.49 o 
   2   5   8       46.84       78.85     22.58 o 
   3   5   8     1270.38     1304.88     54.93 o 
   4   5   8      266.35      232.20     25.52 o 
   5   5   8      939.42      872.17     56.10 o 
   6   5   8      468.91      399.15     38.72 o 
   7   5   8      123.95      120.71     31.51 o 
  -7   6   8       17.95       76.86     39.87 o 
  -6   6   8       64.49       63.01     24.29 o 
  -5   6   8      345.60      320.37     26.12 o 
  -4   6   8       62.93       62.74     15.61 o 
  -3   6   8      635.50      611.06     29.73 o 
  -2   6   8       44.68       76.03     12.97 o 
  -1   6   8      123.86      123.21     15.72 o 
   0   6   8        0.60        4.17     11.15 o 
   1   6   8      255.24      270.74     30.90 o 
   2   6   8       84.44       90.78     16.91 o 
   3   6   8        0.05       15.82     14.90 o 
   4   6   8      467.86      451.85     34.60 o 
   5   6   8      181.25      199.40     35.12 o 
   6   6   8        4.79       10.33     16.34 o 
   7   6   8       12.46       87.53     51.90 o 
  -7   7   8      192.85      220.78     46.14 o 
  -6   7   8       30.12       76.78     22.33 o 
  -5   7   8       49.21       80.26     18.63 o 
  -4   7   8      174.20      213.23     33.53 o 
  -3   7   8     2070.57     1993.09     69.39 o 
  -2   7   8      468.19      427.15     24.15 o 
  -1   7   8     1147.80     1183.75     47.30 o 
   0   7   8       11.16       39.21     18.28 o 
   1   7   8      470.55      435.05     28.97 o 
   2   7   8      392.32      398.49     29.27 o 
   3   7   8     1447.76     1570.43     65.51 o 
   4   7   8      465.91      419.61     34.93 o 
   5   7   8      504.62      470.36     41.44 o 
   6   7   8       23.16       70.76     31.62 o 
   7   7   8      795.45      760.40     67.23 o 
  -7   8   8       22.67      108.11     35.74 o 
  -6   8   8      756.28      653.44     48.24 o 
  -5   8   8       33.89       66.38     20.16 o 
  -4   8   8       38.09       16.74     12.57 o 
  -3   8   8        1.13       44.55     26.38 o 
  -2   8   8      122.15      122.64     15.23 o 
  -1   8   8        1.11       33.77     41.38 o 
   0   8   8      365.03      365.39     26.14 o 
   1   8   8     1522.28     1616.97     62.74 o 
   2   8   8      599.83      599.44     38.05 o 
   3   8   8       66.80       89.98     20.07 o 
   4   8   8      207.81      206.44     27.83 o 
   5   8   8      185.44      132.80     25.07 o 
   6   8   8      125.89      101.43     27.80 o 
   7   8   8       40.16       53.14     31.68 o 
  -7   9   8      114.87      140.55     36.16 o 
  -6   9   8       76.13       84.30     38.40 o 
  -5   9   8       35.36       21.57     16.57 o 
  -4   9   8       74.57       65.40     25.31 o 
  -3   9   8      163.98      156.40     18.86 o 
  -2   9   8      342.65      329.17     22.86 o 
  -1   9   8      321.58      336.53     34.76 o 
   0   9   8      433.29      380.27     26.75 o 
   1   9   8     3136.32     3250.36    101.69 o 
   2   9   8       20.87       43.13     20.34 o 
   3   9   8     1416.04     1417.68     63.71 o 
   4   9   8      102.64      127.62     28.40 o 
   5   9   8        8.41       73.13     27.41 o 
   6   9   8        0.58       54.52     35.94 o 
   7   9   8      392.77      297.94     48.24 o 
  -7  10   8       48.35       58.13     44.27 o 
  -6  10   8      142.45      154.10     35.35 o 
  -5  10   8       32.16      108.34     33.76 o 
  -4  10   8      463.57      432.29     34.81 o 
  -3  10   8       14.98       55.71     26.91 o 
  -2  10   8     1038.66      998.91     50.52 o 
  -1  10   8      390.42      377.75     30.92 o 
   0  10   8      710.65      631.74     34.59 o 
   1  10   8       31.28        9.23     12.90 o 
   2  10   8      372.94      341.59     30.49 o 
   3  10   8      102.64      112.18     22.42 o 
   4  10   8      132.84      124.22     30.50 o 
   5  10   8        1.28       71.99     24.49 o 
   6  10   8      181.88      214.02     40.07 o 
  -6  11   8      142.40      209.16     39.16 o 
  -5  11   8      140.21      148.84     39.46 o 
  -4  11   8      151.33      116.99     23.22 o 
  -3  11   8        5.48       17.47     20.55 o 
  -2  11   8        1.57        7.53     13.22 o 
  -1  11   8      378.47      377.90     35.80 o 
   0  11   8      344.73      336.44     25.64 o 
   1  11   8       12.92       40.83     17.88 o 
   2  11   8      278.89      280.39     44.47 o 
   3  11   8       92.32      114.85     22.34 o 
   4  11   8       48.92       76.15     22.49 o 
   5  11   8      139.02      140.19     29.12 o 
   6  11   8       81.70       90.79     32.98 o 
  -6  12   8      251.00      239.15     43.15 o 
  -5  12   8      241.78      226.56     51.48 o 
  -4  12   8      173.85      215.38     29.66 o 
  -3  12   8       27.54       42.36     23.49 o 
  -2  12   8     1938.97     1958.93     90.59 o 
  -1  12   8        1.21       -8.54     15.70 o 
   0  12   8     1274.28     1249.59     67.00 o 
   1  12   8      206.47      161.33     23.29 o 
   2  12   8     1005.18     1086.17     57.20 o 
   3  12   8      483.31      437.13     37.06 o 
   4  12   8      225.77      228.60     30.98 o 
   5  12   8        0.06       94.22     31.36 o 
   6  12   8       81.99       99.17     34.63 o 
  -6  13   8       73.33      138.75     41.85 o 
  -5  13   8        0.16       63.78     53.15 o 
  -4  13   8        0.92       34.67     21.55 o 
  -3  13   8        1.41        7.12     18.63 o 
  -2  13   8       15.12       21.58     19.75 o 
  -1  13   8      202.45      176.06     30.25 o 
   0  13   8       65.48       97.47     25.32 o 
   1  13   8       10.40        4.26     20.92 o 
   2  13   8      146.93      167.87     33.49 o 
   3  13   8        1.53       78.74     26.27 o 
   4  13   8        3.30       74.97     23.95 o 
   5  13   8       81.79      101.41     28.35 o 
   6  13   8       28.50       56.17     31.61 o 
  -6  14   8       89.06      139.71     42.77 o 
  -5  14   8      125.07      173.49     41.42 o 
  -4  14   8      479.58      520.37     45.89 o 
  -3  14   8      545.67      525.05     42.38 o 
  -2  14   8      694.85      646.66     46.58 o 
  -1  14   8        1.44       50.45     22.87 o 
   0  14   8      768.43      732.36     53.74 o 
   1  14   8       20.79       28.08     23.38 o 
   2  14   8     1190.72     1112.21     69.22 o 
   3  14   8       97.97       63.04     21.37 o 
   4  14   8      327.58      395.99     46.06 o 
   5  14   8      138.17      147.88     33.14 o 
  -5  15   8        4.93       -7.56     28.41 o 
  -4  15   8       26.34      100.30     32.99 o 
  -3  15   8        6.18       70.71     32.42 o 
  -2  15   8        6.12      113.89     44.75 o 
  -1  15   8      115.93      108.60     26.88 o 
   0  15   8        0.56       38.84     21.50 o 
   1  15   8      101.44      144.91     29.20 o 
   2  15   8       16.52       48.60     34.99 o 
   3  15   8       89.31      133.19     30.90 o 
   4  15   8       11.44       65.05     30.66 o 
   5  15   8       36.81        2.05     29.14 o 
  -5  16   8      379.73      424.11     57.82 o 
  -4  16   8      443.24      530.00     59.83 o 
  -3  16   8       66.62       99.61     27.75 o 
  -2  16   8      616.11      563.81     46.42 o 
  -1  16   8      469.94      363.17     43.14 o 
   0  16   8      506.00      522.67     50.06 o 
   1  16   8        2.54       46.34     24.94 o 
   2  16   8      645.00      618.56     55.30 o 
   3  16   8       13.07        9.05     18.65 o 
   4  16   8      302.41      242.77     42.84 o 
  -4  17   8      272.26      263.28     46.37 o 
  -3  17   8        4.86       56.87     24.96 o 
  -2  17   8        0.44       27.82     32.85 o 
  -1  17   8      347.88      310.77     43.32 o 
   0  17   8       17.32       28.45     27.86 o 
   1  17   8      180.98      281.37     40.56 o 
   2  17   8      173.22      167.48     34.18 o 
   3  17   8      463.11      452.97     50.67 o 
   4  17   8       11.75      155.21     65.88 o 
  -3  18   8       88.03       50.87     48.23 o 
  -2  18   8       81.58      140.78     37.85 o 
  -1  18   8       14.10        8.50     23.52 o 
   0  18   8       40.29       80.06     34.95 o 
   1  18   8       18.39       24.33     34.51 o 
   2  18   8      185.05      180.64     50.30 o 
   3  18   8        4.90       43.54     31.42 o 
  -2  19   8       11.59       52.92     45.34 o 
  -1  19   8      389.87      434.39     58.26 o 
   0  19   8       68.12       35.21     34.52 o 
   1  19   8      284.56      288.63     46.18 o 
   2  19   8        3.00       63.37     29.28 o 
  -1  20   8       13.76       48.14     44.34 o 
   0  20   8       64.35      133.28     40.13 o 
   1  20   8        0.64       47.08     38.58 o 
  -7   1   9      337.81      269.95     64.24 o 
  -6   1   9      278.77      304.83     37.33 o 
  -5   1   9      812.81      829.21     42.60 o 
  -4   1   9      510.54      495.47     30.50 o 
  -3   1   9      688.59      766.03     34.77 o 
  -2   1   9      591.06      583.74     32.43 o 
  -1   1   9      597.64      560.69     29.22 o 
   0   1   9      340.62      323.49     32.70 o 
   1   1   9     1840.72     1978.48    113.71 o 
   2   1   9      420.97      458.53     38.80 o 
   3   1   9      673.77      700.36     50.93 o 
   4   1   9       40.79       97.51     29.96 o 
   5   1   9        3.83       64.02     31.06 o 
   6   1   9       94.81      103.90     30.99 o 
   7   1   9       22.44      123.17     36.18 o 
  -7   2   9       43.03       79.48     49.97 o 
  -6   2   9       19.31       56.90     44.43 o 
  -5   2   9      171.84      204.58     27.00 o 
  -4   2   9      187.37      191.61     21.23 o 
  -3   2   9       56.76      109.46     19.51 o 
  -2   2   9       70.70      108.58     14.54 o 
  -1   2   9       77.85       81.01     27.63 o 
   0   2   9     1025.18      944.83     52.49 o 
   1   2   9      202.44      242.94     30.25 o 
   2   2   9       14.66       18.88     15.88 o 
   3   2   9      481.14      425.71     51.97 o 
   4   2   9     1766.65     1970.36    112.61 o 
   5   2   9     1010.96     1018.83     69.67 o 
   6   2   9        0.66       84.47     29.74 o 
   7   2   9       38.18       94.29     35.21 o 
  -7   3   9       30.76      110.12     65.20 o 
  -6   3   9       44.43       55.83     24.47 o 
  -5   3   9      361.65      414.06     40.18 o 
  -4   3   9      310.98      321.18     25.19 o 
  -3   3   9      316.16      303.57     23.47 o 
  -2   3   9       99.10       97.12     14.41 o 
  -1   3   9     2019.94     1945.89    107.62 o 
   0   3   9      106.51       99.34     21.91 o 
   1   3   9       15.69       52.47     13.42 o 
   2   3   9       23.30       -9.42     17.54 o 
   3   3   9      425.48      432.77     46.91 o 
   4   3   9      546.99      539.30     54.60 o 
   5   3   9       95.41      117.83     35.72 o 
   6   3   9       67.21       57.68     33.35 o 
   7   3   9       10.22      102.14     34.04 o 
  -7   4   9        9.59      107.36     53.39 o 
  -6   4   9        4.16       94.09     32.64 o 
  -5   4   9       69.78      118.34     27.87 o 
  -4   4   9      850.08      846.49     40.71 o 
  -3   4   9        0.56       29.66     18.37 o 
  -2   4   9     2003.17     2073.87     73.87 o 
  -1   4   9      380.73      356.48     34.31 o 
   0   4   9      404.72      425.33     30.00 o 
   1   4   9      285.70      249.45     31.70 o 
   2   4   9      629.82      629.12     38.72 o 
   3   4   9        3.23       71.48     22.88 o 
   4   4   9      942.31      874.83     74.72 o 
   5   4   9      435.36      365.31     54.50 o 
   6   4   9       85.77      100.52     43.75 o 
   7   4   9      256.85      219.27     41.15 o 
  -7   5   9      137.93      142.57     71.15 o 
  -6   5   9      135.90      123.98     31.22 o 
  -5   5   9      385.41      332.63     32.07 o 
  -4   5   9        6.19       46.06     22.78 o 
  -3   5   9      186.67      193.54     19.53 o 
  -2   5   9        4.32       29.61     16.58 o 
  -1   5   9        6.55       20.06     13.94 o 
   0   5   9       27.98       67.36     15.31 o 
   1   5   9      104.11       83.57     18.59 o 
   2   5   9      173.48      159.05     24.78 o 
   3   5   9       10.12       44.32     21.20 o 
   4   5   9     1112.47     1101.79     55.39 o 
   5   5   9     1055.04     1028.46     71.54 o 
   6   5   9        2.09      -26.81     36.75 o 
   7   5   9       14.70      108.55     54.04 o 
  -7   6   9        1.50       86.69     53.22 o 
  -6   6   9      553.34      520.65     44.54 o 
  -5   6   9      216.71      220.66     23.66 o 
  -4   6   9      747.20      755.75     38.40 o 
  -3   6   9      387.00      380.18     37.24 o 
  -2   6   9      242.79      213.21     22.50 o 
  -1   6   9      161.08      157.79     18.97 o 
   0   6   9      261.23      268.24     23.25 o 
   1   6   9       52.67       83.38     17.95 o 
   2   6   9     1753.06     1828.36     71.12 o 
   3   6   9        3.72       40.88     20.94 o 
   4   6   9      685.38      680.46     44.45 o 
   5   6   9      103.16      114.47     24.33 o 
   6   6   9      705.28      646.68     58.26 o 
   7   6   9      472.67      584.27     76.50 o 
  -7   7   9       36.50       71.83     42.29 o 
  -6   7   9        0.51       28.82     22.42 o 
  -5   7   9       91.77      105.18     21.44 o 
  -4   7   9        0.00       48.52     25.48 o 
  -3   7   9      237.78      223.10     22.19 o 
  -2   7   9      795.89      798.34     42.93 o 
  -1   7   9       25.82       33.28     27.34 o 
   0   7   9      131.65      137.51     19.18 o 
   1   7   9       44.87       68.16     17.16 o 
   2   7   9       36.93       67.05     31.88 o 
   3   7   9       62.66       68.12     22.91 o 
   4   7   9       46.73      102.91     24.16 o 
   5   7   9       47.65       55.24     26.30 o 
   6   7   9      120.25      116.95     32.80 o 
  -7   8   9      173.67      211.11     55.23 o 
  -6   8   9      659.42      606.66     54.27 o 
  -5   8   9      272.63      268.09     30.58 o 
  -4   8   9      219.58      172.11     20.76 o 
  -3   8   9      231.38      206.25     21.68 o 
  -2   8   9     2077.32     2168.81     80.32 o 
  -1   8   9     1104.00     1001.74     48.43 o 
   0   8   9       27.12       73.23     16.83 o 
   1   8   9       56.56       92.15     20.15 o 
   2   8   9     1393.94     1376.83     63.60 o 
   3   8   9        5.46       61.79     18.30 o 
   4   8   9      140.05       87.07     24.19 o 
   5   8   9      176.47      172.99     28.77 o 
   6   8   9      136.29      162.48     33.70 o 
  -6   9   9      163.97      205.78     38.55 o 
  -5   9   9      266.51      232.70     35.92 o 
  -4   9   9      130.51      113.18     19.53 o 
  -3   9   9      690.93      638.82     36.07 o 
  -2   9   9      353.00      343.89     41.18 o 
  -1   9   9      459.87      431.42     31.50 o 
   0   9   9      595.30      555.84     35.67 o 
   1   9   9       10.24        4.36     12.58 o 
   2   9   9      322.82      300.49     32.60 o 
   3   9   9       16.27       58.63     23.93 o 
   4   9   9        4.05       48.15     31.33 o 
   5   9   9       29.16       92.91     30.01 o 
   6   9   9       16.17       57.16     26.92 o 
  -6  10   9      106.54      108.20     34.26 o 
  -5  10   9       20.56       90.06     28.03 o 
  -4  10   9      156.16      191.30     28.19 o 
  -3  10   9      111.22      137.83     22.49 o 
  -2  10   9     1260.04     1353.15     73.35 o 
  -1  10   9        8.07       31.08     23.46 o 
   0  10   9      868.58      840.33     45.12 o 
   1  10   9      366.39      360.67     31.23 o 
   2  10   9      448.22      458.93     36.93 o 
   3  10   9       36.91       63.09     33.36 o 
   4  10   9       21.81       70.42     25.61 o 
   5  10   9       24.14       20.16     22.63 o 
   6  10   9       56.41      146.62     33.84 o 
  -6  11   9      133.05      165.69     38.81 o 
  -5  11   9      239.87      283.17     47.05 o 
  -4  11   9      255.19      284.72     31.50 o 
  -3  11   9      222.41      227.84     37.87 o 
  -2  11   9       44.72       46.51     26.35 o 
  -1  11   9     1399.41     1338.03     72.55 o 
   0  11   9       75.93       88.43     27.76 o 
   1  11   9     1017.18      963.01     53.64 o 
   2  11   9        9.33       19.63     25.63 o 
   3  11   9      155.27      213.45     29.39 o 
   4  11   9        7.40       69.90     26.62 o 
   5  11   9       10.28       77.90     44.01 o 
   6  11   9        4.31       52.08     32.48 o 
  -6  12   9       95.59       93.11     40.94 o 
  -5  12   9      117.59      161.91     36.58 o 
  -4  12   9       21.01       70.04     23.45 o 
  -3  12   9        0.87       -1.55     14.32 o 
  -2  12   9       36.97       70.16     24.45 o 
  -1  12   9       58.14       60.73     41.91 o 
   0  12   9      175.38      175.78     31.88 o 
   1  12   9      126.71      114.96     23.73 o 
   2  12   9       45.42       66.72     32.56 o 
   3  12   9       37.64       47.94     28.17 o 
   4  12   9       16.39       70.26     32.44 o 
   5  12   9        0.97       45.28     35.36 o 
  -5  13   9      201.55      171.19     45.28 o 
  -4  13   9       12.74       91.58     27.46 o 
  -3  13   9      552.03      528.93     49.01 o 
  -2  13   9      148.68      135.95     32.25 o 
  -1  13   9      523.63      526.01     48.28 o 
   0  13   9       10.56       20.75     21.94 o 
   1  13   9      407.93      420.53     44.62 o 
   2  13   9       86.66      121.93     24.92 o 
   3  13   9      600.49      605.80     48.82 o 
   4  13   9       35.57      117.35     32.60 o 
   5  13   9       29.69       52.34     39.73 o 
  -5  14   9        2.46      102.15     40.53 o 
  -4  14   9       21.55       73.20     34.95 o 
  -3  14   9        0.04       28.90     36.18 o 
  -2  14   9        0.27       20.46     24.99 o 
  -1  14   9       88.22      150.58     35.69 o 
   0  14   9       63.69      101.25     28.02 o 
   1  14   9      641.41      563.32     52.22 o 
   2  14   9       68.98       72.29     27.91 o 
   3  14   9        5.18       64.11     29.88 o 
   4  14   9        0.70       75.31     26.24 o 
   5  14   9       54.55      166.84     38.95 o 
  -4  15   9      136.09      110.92     43.71 o 
  -3  15   9      567.32      594.48     58.13 o 
  -2  15   9        1.05       26.53     28.94 o 
  -1  15   9      188.26      188.93     37.38 o 
   0  15   9       19.50       25.95     33.35 o 
   1  15   9      196.61      465.70    136.08 o 
   2  15   9      300.46      257.91     40.66 o 
   3  15   9      687.96      652.63     61.20 o 
   4  15   9       32.06      100.13     34.82 o 
  -4  16   9       76.93      113.87     46.87 o 
  -3  16   9      220.34      272.74     46.83 o 
  -2  16   9       46.05       60.96     42.22 o 
  -1  16   9       69.16       96.64     30.32 o 
   0  16   9      163.06      137.54     32.95 o 
   1  16   9      172.00      159.67     36.03 o 
   2  16   9       11.79       29.31     25.10 o 
   3  16   9       23.11       66.56     37.31 o 
  -3  17   9      277.40      306.57     49.27 o 
  -2  17   9        2.91       41.61     30.40 o 
  -1  17   9       72.58       72.37     43.16 o 
   0  17   9        8.94       35.42     25.70 o 
   1  17   9      257.92      249.58     42.57 o 
   2  17   9        3.68       92.47     64.20 o 
   3  17   9       49.85       73.98     43.00 o 
  -2  18   9       34.74       15.62     29.58 o 
  -1  18   9       86.98       81.99     38.28 o 
   0  18   9      663.94      660.93     64.97 o 
   1  18   9       49.81       97.32     39.14 o 
   2  18   9        7.60       59.41     31.67 o 
   0  19   9       48.28       63.06     34.31 o 
  -7   0  10       39.58        9.60     52.88 o 
  -6   0  10      557.80      531.38    123.88 o 
  -5   0  10       21.64      165.72     61.03 o 
  -4   0  10      710.98      711.94     56.71 o 
  -3   0  10       24.48       66.88     47.27 o 
  -2   0  10      698.73      743.93     74.47 o 
  -1   0  10       23.25       28.07     29.70 o 
   0   0  10     4228.83     4351.45    211.45 o 
   1   0  10      154.40      117.31     38.66 o 
   2   0  10     2184.63     2336.15    155.01 o 
   3   0  10     3428.81     3487.48    208.17 o 
   4   0  10      140.69      232.70     55.13 o 
   5   0  10      390.11      410.04    104.32 o 
   6   0  10      362.32      303.72     99.07 o 
  -7   1  10       41.92       98.77    119.90 o 
  -6   1  10        3.61      149.59     88.47 o 
  -5   1  10      275.86      272.94     27.85 o 
  -4   1  10       68.41      118.35     20.14 o 
  -3   1  10       37.52       78.36     24.26 o 
  -2   1  10      183.98      176.49     22.52 o 
  -1   1  10       39.85       23.47     21.91 o 
   0   1  10      379.20      549.59     45.64 o 
   1   1  10      138.56      139.11     26.29 o 
   2   1  10      749.30      929.75     63.51 o 
   3   1  10       97.47      178.17     59.47 o 
   4   1  10      105.41      117.78     41.41 o 
   5   1  10        7.05       93.84     62.59 o 
   6   1  10      191.20      163.41     58.57 o 
  -7   2  10       15.62       -7.59     37.39 o 
  -6   2  10      401.95     1231.96    445.46 o 
  -5   2  10       47.03       63.56     23.21 o 
  -4   2  10     1298.08     1372.48     57.75 o 
  -3   2  10       14.00       42.65     19.96 o 
  -2   2  10      785.43      841.07     44.50 o 
  -1   2  10        0.94       28.09     27.82 o 
   0   2  10     3505.03     3569.80    131.78 o 
   1   2  10     1628.98     1702.77     83.89 o 
   2   2  10      613.25      758.72     74.08 o 
   3   2  10     1340.02     1353.97     80.00 o 
   4   2  10      498.92      541.39     75.52 o 
   5   2  10      198.00      194.73     46.56 o 
   6   2  10       20.51      173.91     46.46 o 
  -7   3  10      224.78      181.36     56.97 o 
  -6   3  10      692.62      596.72     59.68 o 
  -5   3  10      136.83      112.53     21.52 o 
  -4   3  10       17.51       70.28     18.55 o 
  -3   3  10      279.98      262.85     23.77 o 
  -2   3  10       15.49       69.61     18.61 o 
  -1   3  10      171.50      165.98     27.43 o 
   0   3  10      809.13      878.70     57.94 o 
   1   3  10       13.07       19.55     41.19 o 
   2   3  10      296.67      234.71     34.83 o 
   3   3  10      165.86      287.09     38.01 o 
   4   3  10       81.11      112.17     44.63 o 
   5   3  10      216.42      212.58     46.92 o 
   6   3  10      612.73      616.86     64.51 o 
  -7   4  10       87.04      162.02     51.38 o 
  -6   4  10       69.72      107.47     32.45 o 
  -5   4  10       64.73       89.56     21.57 o 
  -4   4  10      616.12      583.66     47.84 o 
  -3   4  10      212.29      228.15     23.14 o 
  -2   4  10      438.82      399.00     31.80 o 
  -1   4  10      459.65      467.57     36.26 o 
   0   4  10      990.82      858.88     85.42 o 
   1   4  10      170.61      167.62     32.85 o 
   2   4  10        7.01       57.02     23.69 o 
   3   4  10      276.55      338.86     44.63 o 
   4   4  10      361.99      355.44     52.11 o 
   5   4  10      870.37      830.41     79.07 o 
   6   4  10      209.65      188.66     47.17 o 
  -6   5  10      198.28      238.18     39.61 o 
  -5   5  10      674.53      646.26     45.57 o 
  -4   5  10      154.77      159.86     25.54 o 
  -3   5  10     1180.28     1229.17     59.38 o 
  -2   5  10      241.65      244.01     31.15 o 
  -1   5  10        9.12       18.21     18.88 o 
   0   5  10        7.69       39.46     17.41 o 
   1   5  10      280.26      248.33     28.51 o 
   2   5  10      220.00      254.88     39.79 o 
   3   5  10      361.43      391.12     50.32 o 
   4   5  10       97.55      137.13     39.67 o 
   5   5  10      631.14      654.50     76.30 o 
   6   5  10      421.31      437.71     78.58 o 
  -6   6  10       87.86      107.88     30.48 o 
  -5   6  10       26.38       66.17     19.51 o 
  -4   6  10       15.48       26.09     19.26 o 
  -3   6  10      199.28      184.83     26.77 o 
  -2   6  10       78.91       97.38     20.39 o 
  -1   6  10     1668.58     1573.63     98.28 o 
   0   6  10      192.65      171.46     22.06 o 
   1   6  10      170.02      146.39     23.56 o 
   2   6  10      132.03      121.51     24.93 o 
   3   6  10       94.74      113.32     30.23 o 
   4   6  10        0.19       84.39    119.53 o 
   5   6  10      173.23      162.67     42.48 o 
   6   6  10       18.86       56.00     39.05 o 
  -6   7  10        3.99       29.24     31.10 o 
  -5   7  10     1125.37     1055.14     56.44 o 
  -4   7  10        0.18       -4.38     14.61 o 
  -3   7  10     1324.64     1399.65     67.32 o 
  -2   7  10       91.27       72.94     20.61 o 
  -1   7  10      365.45      352.71     29.68 o 
   0   7  10      416.74      470.54     35.19 o 
   1   7  10       37.96        3.97     12.06 o 
   2   7  10      627.97      560.58     52.01 o 
   3   7  10     1039.21     1067.15     61.46 o 
   4   7  10      567.30      524.01     56.27 o 
   5   7  10      344.43      320.56     47.39 o 
   6   7  10      229.03      194.70     42.71 o 
  -6   8  10       59.73      110.99     33.38 o 
  -5   8  10       13.80       95.68     24.41 o 
  -4   8  10       96.12       99.94     21.54 o 
  -3   8  10      304.43      376.42     35.00 o 
  -2   8  10       68.06      110.97     21.69 o 
  -1   8  10      147.02      124.62     21.10 o 
   0   8  10      323.56      262.24     27.05 o 
   1   8  10       14.06       64.71     21.89 o 
   2   8  10      179.64      219.65     28.65 o 
   3   8  10        5.74       41.67     52.72 o 
   4   8  10        0.28       37.49     22.04 o 
   5   8  10       51.48       86.17     32.93 o 
   6   8  10       80.86      119.55     38.79 o 
  -6   9  10      173.27      217.97     41.45 o 
  -5   9  10      125.15       75.26     27.91 o 
  -4   9  10        1.62       45.91     24.36 o 
  -3   9  10      152.30      201.96     28.37 o 
  -2   9  10      116.23      128.99     21.83 o 
  -1   9  10     1054.10      921.78     49.82 o 
   0   9  10      495.27      448.74     33.73 o 
   1   9  10     1291.62     1262.16     61.44 o 
   2   9  10      234.03      233.00     30.65 o 
   3   9  10      663.76      552.85     49.18 o 
   4   9  10        4.91       19.79     27.48 o 
   5   9  10       54.48      115.91     37.01 o 
  -6  10  10      153.29      190.56     46.61 o 
  -5  10  10       32.12       96.58     51.77 o 
  -4  10  10       70.52       72.71     27.74 o 
  -3  10  10      445.95      400.34     44.07 o 
  -2  10  10     1190.00     1216.65     86.98 o 
  -1  10  10       24.84       84.67     38.08 o 
   0  10  10      111.38      104.53     20.74 o 
   1  10  10       28.53       57.70     19.01 o 
   2  10  10      423.12      381.74     49.54 o 
   3  10  10      392.86      339.64     36.60 o 
   4  10  10        3.40       30.63     22.70 o 
   5  10  10      108.65       86.52     31.57 o 
  -5  11  10       14.22      121.78     40.91 o 
  -4  11  10        0.46       54.37     26.90 o 
  -3  11  10       57.10       81.69     27.04 o 
  -2  11  10       43.81       57.01     25.07 o 
  -1  11  10      482.06      467.91     65.12 o 
   0  11  10        1.15       42.89     29.59 o 
   1  11  10     1177.15     1071.33     59.68 o 
   2  11  10       97.54      121.50     26.34 o 
   3  11  10       52.52       89.64     24.40 o 
   4  11  10       12.43       50.77     35.53 o 
   5  11  10       54.91      104.26     39.86 o 
  -5  12  10      205.99      195.04     51.40 o 
  -4  12  10      243.04      284.85     42.42 o 
  -3  12  10       65.20       51.36     28.89 o 
  -2  12  10      297.06      403.19     45.38 o 
  -1  12  10       14.70       44.79     29.80 o 
   0  12  10      497.81      467.31     46.62 o 
   1  12  10      193.07      155.94     33.20 o 
   2  12  10      901.59      972.44     60.22 o 
   3  12  10       55.17      123.43     36.21 o 
   4  12  10      244.84      242.55     37.60 o 
   5  12  10      198.69      218.73     40.08 o 
  -4  13  10       84.54      116.21     37.43 o 
  -3  13  10       59.46       93.61     38.64 o 
  -2  13  10      176.40      179.53     36.64 o 
  -1  13  10        8.20       59.23     27.83 o 
   0  13  10       59.46       83.19     48.22 o 
   1  13  10       25.03       70.18     26.46 o 
   2  13  10      174.56      217.34     40.10 o 
   3  13  10       46.19       57.61     26.69 o 
   4  13  10       26.43        0.26     19.21 o 
  -4  14  10      326.74      269.23     57.76 o 
  -3  14  10        0.39       22.77     23.77 o 
  -2  14  10     1015.80     1047.15     76.54 o 
  -1  14  10        4.54       10.78     20.03 o 
   0  14  10      131.43      141.72     32.47 o 
   1  14  10       85.26       86.44     28.88 o 
   2  14  10      133.51       96.40     33.85 o 
   3  14  10      257.12      221.42     43.11 o 
   4  14  10      354.64      297.83     49.74 o 
  -3  15  10       51.52       87.64     39.80 o 
  -2  15  10        4.42      -15.61     22.63 o 
  -1  15  10        5.91       32.57     43.41 o 
   0  15  10       33.27       46.76     28.04 o 
   1  15  10      127.85      234.35     41.82 o 
   2  15  10        5.07       42.23     35.93 o 
   3  15  10       12.24       -6.47     20.82 o 
  -3  16  10        0.30      110.31     42.59 o 
  -2  16  10      425.81      440.75     54.35 o 
  -1  16  10       16.31       29.71     31.62 o 
   0  16  10      200.57      279.75     55.00 o 
   1  16  10      166.24      164.97     38.78 o 
   2  16  10      134.35      127.48     34.44 o 
  -1  17  10      126.85      133.35     61.07 o 
   0  17  10       29.42       60.38     30.83 o 
   1  17  10      563.36      516.98     60.28 o 
  -6   1  11       33.52       -6.34     43.47 o 
  -5   1  11      552.24      582.11     48.21 o 
  -4   1  11       85.26       84.39     28.13 o 
  -3   1  11      266.53      256.39     30.74 o 
  -2   1  11      174.67      219.91     47.51 o 
  -1   1  11      932.79      937.08     60.48 o 
   0   1  11      545.00      531.38     48.07 o 
   1   1  11     2952.44     3061.02    134.74 o 
   2   1  11     1153.73     1091.04     87.28 o 
   3   1  11      330.47      270.26     60.79 o 
   4   1  11     1148.81     1183.80     94.45 o 
   5   1  11      464.95      336.31     74.83 o 
   6   1  11      486.89      649.58    101.30 o 
  -6   2  11       89.22       79.94     35.60 o 
  -5   2  11       44.31      128.30     30.70 o 
  -4   2  11      441.19      370.64     33.12 o 
  -3   2  11      241.32      256.68     29.45 o 
  -2   2  11      199.65      230.16     39.82 o 
  -1   2  11       63.05       74.14     27.74 o 
   0   2  11      304.55      291.47     38.00 o 
   1   2  11     1108.82     1340.27     92.09 o 
   2   2  11      293.68      305.44     48.22 o 
   3   2  11       66.25       60.04     48.17 o 
   4   2  11      101.45      161.48     52.45 o 
   5   2  11      139.78      166.01     49.87 o 
   6   2  11        0.65        1.77     42.47 o 
  -6   3  11        6.24       79.74     36.70 o 
  -5   3  11      400.99      354.40     33.69 o 
  -4   3  11      207.03      297.58     45.26 o 
  -3   3  11      155.61      194.89     26.93 o 
  -2   3  11      144.14      209.03     50.40 o 
  -1   3  11     1581.55     1482.88     78.30 o 
   0   3  11     1029.92     1004.68     64.52 o 
   1   3  11      945.19     1019.66     81.97 o 
   2   3  11      602.80      705.02     69.81 o 
   3   3  11      416.83      422.21     60.55 o 
   4   3  11      731.34      876.81    105.74 o 
   5   3  11      419.31      492.08     60.50 o 
   6   3  11       39.44       66.67     36.04 o 
  -6   4  11      682.93      586.64     86.79 o 
  -5   4  11        0.64      108.30     33.75 o 
  -4   4  11     1018.02     1039.28     61.71 o 
  -3   4  11      131.79      226.90     29.34 o 
  -2   4  11     1655.93     1475.45     74.18 o 
  -1   4  11     2004.18     1819.33    185.71 o 
   0   4  11       47.41       55.84     25.62 o 
   1   4  11      725.82      798.75     70.98 o 
   2   4  11      425.29      434.06     53.32 o 
   3   4  11      224.96      267.72     39.44 o 
   4   4  11      538.31      594.18     86.81 o 
   5   4  11      234.10      238.75     63.79 o 
  -6   5  11      121.14      171.12     35.88 o 
  -5   5  11      137.19      157.75     26.17 o 
  -4   5  11       21.73       69.27     28.66 o 
  -3   5  11     1787.06     1713.90     82.50 o 
  -2   5  11      252.22      232.08     29.23 o 
  -1   5  11       17.87       21.36     15.06 o 
   0   5  11      254.10      247.74     37.89 o 
   1   5  11      347.39      417.27     66.85 o 
   2   5  11       16.75       34.54     72.54 o 
   3   5  11      136.36      199.33     46.20 o 
   4   5  11      168.08      144.38     59.47 o 
   5   5  11        7.43       63.67     38.99 o 
  -6   6  11      215.57      155.47     69.91 o 
  -5   6  11       27.87       80.83     30.88 o 
  -4   6  11     1030.29      960.81     59.00 o 
  -3   6  11     1025.33      920.95     55.75 o 
  -2   6  11     2044.93     1914.40     91.43 o 
  -1   6  11     1013.25      919.16     72.26 o 
   0   6  11      512.17      504.06     47.50 o 
   1   6  11      470.70      546.87     51.26 o 
   2   6  11      583.13      593.46     55.30 o 
   3   6  11      784.03      764.18     76.09 o 
   4   6  11      331.32      439.08     61.86 o 
   5   6  11      729.79      748.04     74.56 o 
  -5   7  11        5.73       46.20     26.67 o 
  -4   7  11      238.20      254.20     34.12 o 
  -3   7  11      304.03      298.89     35.02 o 
  -2   7  11      845.11      712.76     47.72 o 
  -1   7  11       38.28       43.52     18.22 o 
   0   7  11        2.34        5.22     17.14 o 
   1   7  11        0.84       87.83     34.16 o 
   2   7  11      249.65      211.52     38.37 o 
   3   7  11        0.02       51.52     44.16 o 
   4   7  11        0.65       69.80     33.33 o 
   5   7  11        3.12      107.49     41.44 o 
  -5   8  11       20.66       47.28     33.75 o 
  -4   8  11      940.51      852.02     67.78 o 
  -3   8  11      947.08      835.72     56.18 o 
  -2   8  11      500.83      506.30     40.43 o 
  -1   8  11      478.74      473.62     37.12 o 
   0   8  11     1241.22     1149.03     59.03 o 
   1   8  11      629.46      601.28     45.92 o 
   2   8  11       72.64       95.67     45.56 o 
   3   8  11     1442.51     1378.60     93.74 o 
   4   8  11      161.87      218.11     62.85 o 
   5   8  11      217.89      190.64     45.63 o 
  -5   9  11       34.31       88.58     51.49 o 
  -4   9  11       13.50       69.71     48.03 o 
  -3   9  11        7.93       62.31     26.69 o 
  -2   9  11        4.18       63.21     24.81 o 
  -1   9  11       77.58       61.05     20.40 o 
   0   9  11        0.77       24.77     17.05 o 
   1   9  11      121.31      103.67     28.58 o 
   2   9  11      516.59      468.69     48.38 o 
   3   9  11      126.38      191.23     42.57 o 
   4   9  11       72.28       89.69     54.25 o 
   5   9  11       14.24       12.94     32.65 o 
  -5  10  11      189.09      171.15     52.78 o 
  -4  10  11       77.35       83.38     33.00 o 
  -3  10  11      133.98      123.25     32.23 o 
  -2  10  11      131.55      147.41     31.48 o 
  -1  10  11      533.21      514.22     49.30 o 
   0  10  11      270.32      247.51     29.76 o 
   1  10  11     1450.80     1331.44     71.42 o 
   2  10  11     1119.97     1194.85     75.08 o 
   3  10  11      299.68      335.36     57.46 o 
   4  10  11       12.43       70.46     42.30 o 
  -4  11  11        0.28       33.92     30.24 o 
  -3  11  11      616.30      714.26     64.16 o 
  -2  11  11      272.47      261.07     40.46 o 
  -1  11  11      371.38      429.20     47.84 o 
   0  11  11      315.85      299.90     39.32 o 
   1  11  11      433.27      448.04     41.00 o 
   2  11  11      246.72      219.89     35.34 o 
   3  11  11      820.25      937.25    101.22 o 
   4  11  11      146.15      190.39     45.30 o 
  -4  12  11        2.88       75.97     41.47 o 
  -3  12  11      224.03      222.67     43.74 o 
  -2  12  11      266.97      304.56     42.45 o 
  -1  12  11        1.65       27.61     25.50 o 
   0  12  11       60.27      104.79     35.97 o 
   1  12  11      239.32      250.59     40.84 o 
   2  12  11      153.25      142.76     30.95 o 
   3  12  11      166.15      196.32     43.47 o 
  -3  13  11      472.63      494.11     71.68 o 
  -2  13  11      101.45       82.24     32.24 o 
  -1  13  11     1153.06     1115.60     78.47 o 
   0  13  11      209.93      190.37     36.77 o 
   1  13  11      541.91      475.25     50.95 o 
   2  13  11       71.26       98.77     33.83 o 
   3  13  11      458.16      409.88     53.46 o 
  -3  14  11       33.06      110.37     36.51 o 
  -2  14  11      108.59      147.73     40.12 o 
  -1  14  11       16.18      108.01     35.76 o 
   0  14  11        7.68      137.07     39.10 o 
   1  14  11       15.60      108.70     33.89 o 
   2  14  11       51.01       76.13     54.11 o 
  -2  15  11      106.76      134.95     41.37 o 
  -1  15  11     1193.08     1218.45     89.99 o 
   0  15  11       59.20      110.36     35.02 o 
   1  15  11      242.49      246.61     44.11 o 
  -5   0  12     1199.75     1035.80    113.20 o 
  -4   0  12      335.16      336.65     64.94 o 
  -3   0  12      237.24      184.55     70.81 o 
  -2   0  12      245.52      260.48     55.29 o 
  -1   0  12      826.86      902.26    210.72 o 
   0   0  12     1357.93     1331.90    153.40 o 
   1   0  12     1351.48     1761.49    210.81 o 
   2   0  12       28.02      -22.28     50.89 o 
   3   0  12      119.80      101.60     63.93 o 
   4   0  12        2.31      112.65     80.78 o 
   5   0  12      731.42      726.62    157.75 o 
  -5   1  12       74.21      159.94     38.21 o 
  -4   1  12        1.11      121.23     32.55 o 
  -3   1  12       32.85       47.33     34.74 o 
  -2   1  12       18.28       87.33     32.88 o 
  -1   1  12       44.58      115.74     30.12 o 
   0   1  12       71.75      174.49     41.80 o 
   1   1  12        8.48      210.07     52.72 o 
   2   1  12       73.49      139.47     39.69 o 
   3   1  12      218.56      191.44     60.94 o 
   4   1  12       11.09       76.51     52.95 o 
   5   1  12      138.85      172.30     51.52 o 
  -5   2  12      320.00      286.20     39.50 o 
  -4   2  12      577.76      570.46     50.17 o 
  -3   2  12      311.17      365.20     56.36 o 
  -2   2  12        2.52      154.94     51.98 o 
  -1   2  12      773.04      783.18     71.30 o 
   0   2  12      495.75      537.52     51.52 o 
   1   2  12      881.19      994.43    104.96 o 
   2   2  12       24.18      111.51     47.03 o 
   3   2  12      457.40      521.37     85.23 o 
   4   2  12        2.07      108.41     64.02 o 
   5   2  12      321.76      368.36     86.89 o 
  -5   3  12      108.62      130.20     35.41 o 
  -4   3  12      201.72      232.71     32.97 o 
  -3   3  12      336.73      326.07     43.21 o 
  -2   3  12      819.31      755.88     61.82 o 
  -1   3  12      406.69      411.90     49.73 o 
   0   3  12      472.93      477.97     56.68 o 
   1   3  12       13.48       91.04     35.73 o 
   2   3  12      476.86      575.06     82.08 o 
   3   3  12      319.62      434.52     76.02 o 
   4   3  12      439.55      521.25     90.99 o 
   5   3  12       10.39      126.96     90.56 o 
  -5   4  12      270.49      218.22     35.82 o 
  -4   4  12      292.48      304.69     39.09 o 
  -3   4  12      494.23      486.28     69.58 o 
  -2   4  12      492.07      408.59     47.79 o 
  -1   4  12      126.66      113.10     29.03 o 
   0   4  12        9.13       64.66     56.05 o 
   1   4  12      124.90       88.42     45.41 o 
   2   4  12       54.54       70.38     36.61 o 
   3   4  12      892.62     1030.46     95.70 o 
   4   4  12       11.38       94.46     78.60 o 
   5   4  12      335.88      530.00     98.67 o 
  -5   5  12      189.03      153.38     45.04 o 
  -4   5  12      127.38      169.18     35.31 o 
  -3   5  12      769.96      722.36     57.52 o 
  -2   5  12     1001.60      898.32     75.94 o 
  -1   5  12      463.31      429.75     46.96 o 
   0   5  12     1140.97     1129.65     86.09 o 
   1   5  12      158.41      183.86     42.36 o 
   2   5  12      911.28     1008.71     80.25 o 
   3   5  12      234.81      225.83     52.88 o 
   4   5  12      573.68      647.90     84.25 o 
  -5   6  12       84.48       94.93     35.12 o 
  -4   6  12       13.15       12.24     19.31 o 
  -3   6  12        4.32       -7.15     19.49 o 
  -2   6  12      312.93      248.06     38.74 o 
  -1   6  12      298.54      180.30     32.84 o 
   0   6  12        4.81       37.25     31.19 o 
   1   6  12        1.48       27.44     29.35 o 
   2   6  12       20.19       60.83     40.22 o 
   3   6  12      167.83      152.56     43.16 o 
   4   6  12       12.40      133.08     41.81 o 
  -4   7  12      210.65      197.79     44.61 o 
  -3   7  12      788.36      813.46     56.74 o 
  -2   7  12      598.83      598.43     46.66 o 
  -1   7  12      827.36      844.88     62.69 o 
   0   7  12      562.48      525.84     50.81 o 
   1   7  12      404.36      466.20     74.59 o 
   2   7  12      449.30      455.92     55.96 o 
   3   7  12        0.52       72.79     37.78 o 
   4   7  12      645.38      734.67     76.79 o 
  -4   8  12        1.99      101.57     37.17 o 
  -3   8  12      136.76      131.00     33.96 o 
  -2   8  12      158.81      167.56     31.08 o 
  -1   8  12      110.30      129.46     31.64 o 
   0   8  12       22.76       34.49     23.84 o 
   1   8  12        0.14       97.96     62.16 o 
   2   8  12        0.04       52.80     44.69 o 
   3   8  12       32.50       88.16     43.70 o 
   4   8  12        2.41       40.92     33.64 o 
  -4   9  12      433.24      457.05     52.81 o 
  -3   9  12      324.08      331.43     46.89 o 
  -2   9  12      398.03      375.70     46.30 o 
  -1   9  12      191.08      134.76     27.42 o 
   0   9  12      458.06      428.93     49.49 o 
   1   9  12      294.77      227.18     51.08 o 
   2   9  12      742.77      727.05     66.96 o 
   3   9  12       16.38       29.24     30.03 o 
  -3  10  12      171.03      184.56     40.00 o 
  -2  10  12      403.09      397.58     47.01 o 
  -1  10  12      123.14      161.45     40.26 o 
   0  10  12        0.48       71.84     28.29 o 
   1  10  12       73.68       69.18     36.34 o 
   2  10  12        0.25       -0.76     21.59 o 
   3  10  12      162.22      160.35     45.01 o 
  -3  11  12      266.88      181.30     42.64 o 
  -2  11  12      107.75      113.16     32.40 o 
  -1  11  12      252.49      305.80     45.93 o 
   0  11  12        9.52       82.29     41.87 o 
   1  11  12        3.37       25.88     42.81 o 
   2  11  12      487.07      463.10     58.93 o 
   3  11  12       39.28       17.01     38.53 o 
  -2  12  12      117.15      138.41     36.54 o 
  -1  12  12      813.76      748.69     66.87 o 
   0  12  12       62.78       87.07     31.82 o 
   1  12  12      612.65      555.43     73.80 o 
   2  12  12      387.67      289.28     63.70 o 
  -1  13  12      186.76      195.92     42.97 o 
   0  13  12        1.32       91.97     50.85 o 
   1  13  12       20.67       82.40     39.49 o 
  -4   1  13      724.33      653.02     67.19 o 
  -3   1  13      135.52      118.16     56.03 o 
  -2   1  13      105.72      143.69     47.37 o 
  -1   1  13       79.91       72.19     46.73 o 
   0   1  13     1481.06     1493.62    138.61 o 
   1   1  13      116.82      167.52     47.81 o 
   2   1  13      604.36      554.44     88.57 o 
   3   1  13        2.95       48.77    100.34 o 
   4   1  13      405.55      495.02    100.36 o 
  -4   2  13        6.28       22.58     33.97 o 
  -3   2  13      123.63      158.48     36.54 o 
  -2   2  13       39.65       86.94     34.97 o 
  -1   2  13      237.12      246.06     56.59 o 
   0   2  13        1.83      131.38     50.10 o 
   1   2  13        2.50      157.65     57.35 o 
   2   2  13        0.00      101.90     55.58 o 
   3   2  13       91.68      104.08     52.28 o 
  -4   3  13      280.77      179.80     42.53 o 
  -3   3  13      154.74      168.20     41.73 o 
  -2   3  13      270.20      275.93     42.86 o 
  -1   3  13       10.14      110.73     39.30 o 
   0   3  13      679.71      674.94     88.39 o 
   1   3  13        4.51       43.70     43.08 o 
   2   3  13      215.62      210.68     71.36 o 
   3   3  13       10.15      142.72     92.91 o 
  -4   4  13       90.69      166.80     40.86 o 
  -3   4  13       69.77       91.97     37.04 o 
  -2   4  13       22.50       26.11     31.66 o 
  -1   4  13      283.02      303.27     44.16 o 
   0   4  13        7.17       43.56     48.36 o 
   1   4  13      102.29      134.43     69.72 o 
   2   4  13      108.78      160.23     61.58 o 
   3   4  13      161.21      228.91     92.55 o 
  -4   5  13        1.20      126.94     65.10 o 
  -3   5  13      116.16       81.48     41.25 o 
  -2   5  13      372.23      310.50     44.55 o 
  -1   5  13       42.37       56.55     31.99 o 
   0   5  13        0.81       85.24     43.42 o 
   1   5  13       10.88       84.37     43.45 o 
   2   5  13       75.82       48.89     37.32 o 
   3   5  13      127.37      200.79     49.20 o 
  -3   6  13      534.65      496.63     62.53 o 
  -2   6  13      166.95      114.08     33.19 o 
  -1   6  13       79.54      144.67     38.39 o 
   0   6  13        0.31      -17.32     27.11 o 
   1   6  13      471.61      517.75     70.50 o 
   2   6  13        4.69       -9.56     28.91 o 
   3   6  13      578.68      572.47     73.10 o 
  -3   7  13       17.80       11.23     38.63 o 
  -2   7  13        2.09       39.81     25.91 o 
  -1   7  13      206.23      212.95     43.79 o 
   0   7  13       19.89       88.98     42.40 o 
   1   7  13       92.12       63.94     33.95 o 
   2   7  13       13.81       21.53     32.58 o 
   3   7  13        5.37       24.99     35.61 o 
  -3   8  13      182.78      185.42     50.28 o 
  -2   8  13       47.05       75.79     45.53 o 
  -1   8  13      323.19      326.22     51.26 o 
   0   8  13       15.77       12.46     26.35 o 
   1   8  13      408.12      532.25     69.59 o 
   2   8  13       11.88      115.37     80.23 o 
  -2   9  13      352.95      284.67     54.67 o 
  -1   9  13      123.64      101.63     43.46 o 
   0   9  13       16.13       -8.76     21.24 o 
   1   9  13        7.42       99.95     63.78 o 
   2   9  13        7.82       10.33     36.51 o 
  -1  10  13      345.51      303.83     62.68 o 
   0  10  13        8.52      -23.51     41.35 o 
   1  10  13      457.27      457.21    124.51 o 
  -2   0  14       28.20        9.63     36.51 o 
  -1   0  14      202.22      294.13    100.34 o 
   0   0  14       26.16       25.72     61.76 o 
   1   0  14      242.45      249.93    102.33 o 
   2   0  14        0.47       14.31     65.38 o 
  -2   1  14       21.57       54.68     49.94 o 
  -1   1  14       16.85       -3.97     32.01 o 
   0   1  14       85.38      154.25     56.05 o 
   1   1  14        0.14       -0.52     35.78 o 
   2   1  14       20.45       -8.64     44.30 o 
  -2   2  14        0.76       69.03     50.82 o 
  -1   2  14       66.61       28.73     63.48 o 
   0   2  14       52.98      119.71     86.21 o 
   1   2  14      178.88      109.28     55.98 o 
   2   2  14       16.52      125.49     73.71 o 
  -2   3  14       60.22       35.35     30.98 o 
  -1   3  14        5.02       21.37     50.44 o 
   0   3  14      218.67      227.83     64.95 o 
   1   3  14       18.08       40.57     56.60 o 
  -2   4  14        0.89      118.45     80.78 o 
  -1   4  14      109.03      163.52     48.56 o 
   0   4  14       39.96      136.35     54.21 o 
   1   4  14       30.77       20.17     43.39 o 
  -1   5  14        0.07       74.33     81.32 o 
   0   5  14       89.89      155.24     48.28 o 
   1   5  14       25.99       79.46     79.33 o 
   0   6  14       18.57       41.99     62.36 o 
                                                 
